# Supplementary material for: The functional role of L-fucose on dendritic cell function and polarization
Source: Front Immunol. 2024 Apr 5;15:1353570. doi: 10.3389/fimmu.2024.1353570 (PMC11026564; doi:10.3389/fimmu.2024.1353570)
Supplement: Supplementary Table 1 — Real-time PCR primers. [file Table_1.xlsx]

## Sheet: Sheet1
H3A forward	5'-AAGCAGACTGCCCGCAAAT-3'
H3A reverse	5'-GGCCTGTAACGATGAGGTTTC-3'
VCP forward	5'-CCGACGTTCTGTCAGCGATA-3'
VCP reverse	5'-CGACTCCCACCACTGTTTCT-3'
Erap1 forward	5'-GTGGTGGGATTGGATGCATTTT-3'
Erap1 reverse	5'-TGGGCTGAATCAGTTAGGGC-3'
H2-Q4 forward	5'-TCTCAAACATGGCGAACGTA-3'
H2-Q4 reverse	5'-CCATTGATGAGCAGAGCACAC-3'
Tap2 forward	5'-GACCCGGAGAATGTCTGCAC-3'
Tap2 reverse	5'-CTCCACTGCCAACAACCTGA-3'
