# Supplementary material for: The functional role of L-fucose on dendritic cell function and polarization
Source: Front Immunol. 2024 Apr 5;15:1353570. doi: 10.3389/fimmu.2024.1353570 (PMC11026564; doi:10.3389/fimmu.2024.1353570)
Supplement: Supplementary Table 2 — cDC1 single cell RNA sequencing gene list. [file Table_2.xlsx]

## Sheet: cDC1.Control.D7.vs.D0
Gene	p_val	avg_log2FC	pct.1	pct.2	p_val_adj	log10P
Gm42418	4.35724e-09	2.26464	1	1	8.37374e-05	8.36079
Sparc	3.65182e-08	4.59366	0.75	0.029	0.000701807	7.43749
Gapdh	1.91872e-07	-2.0841	0.8	0.971	0.0036874	6.71699
Ecrg4	3.9306e-07	6.82786	0.6	0	0.00755383	6.40554
Nedd4	1.38492e-06	5.78606	0.6	0.029	0.0266153	5.85858
mt-Nd2	1.58738e-06	1.80306	1	0.486	0.0305063	5.79932
Gpi1	2.1377e-06	-2.03283	0.6	1	0.0410822	5.67005
mt-Cytb	2.36121e-06	2.02514	0.95	0.514	0.0453778	5.62687
H2-Aa	2.41393e-06	-1.38399	1	1	0.0463909	5.61728
Uba52	4.22962e-06	-1.69775	0.7	0.943	0.0812848	5.3737
mt-Co3	4.53482e-06	1.53518	1	0.743	0.0871501	5.34344
Apod	5.64357e-06	6.06004	0.5	0	0.108458	5.24845
Rps2	6.57699e-06	-1.05271	0.85	0.943	0.126397	5.18197
mt-Atp6	8.40734e-06	1.36124	1	0.6	0.161572	5.07534
mt-Co2	1.59187e-05	1.16619	1	0.829	0.305925	4.79809
Hbb-bs	2.00947e-05	6.43067	0.45	0	0.386179	4.69692
mt-Nd4	2.51478e-05	2.22486	0.85	0.457	0.48329	4.5995
mt-Atp8	2.82565e-05	1.51522	0.9	0.486	0.543033	4.54888
mt-Co1	3.48243e-05	1.39224	1	0.857	0.669254	4.45812
Tmsb4x	3.50517e-05	-1.20573	1	1	0.673624	4.45529
Aldoa	3.71444e-05	-1.57649	0.75	0.943	0.713841	4.43011
Ywhah	5.43032e-05	-1.74319	0.5	0.943	1	4.26517
Serpine2	6.88671e-05	5.5969	0.4	0	1	4.16199
Ly6a	7.48559e-05	-3.28857	0.25	0.8	1	4.12577
Mpc1	7.51738e-05	-3.02724	0.15	0.714	1	4.12393
Cd74	9.21299e-05	-1.14431	1	1	1	4.0356
H2-Eb1	0.000114214	-1.39103	0.85	1	1	3.94228
Actg1	0.000114311	-1.13302	0.9	1	1	3.94191
Gm11808	0.000140897	-2.35557	0.3	0.771	1	3.8511
Csnk1a1	0.000187159	1.67423	0.85	0.486	1	3.72779
Ftl1	0.000187364	-1.14761	1	0.971	1	3.72731
Atp5k	0.000198704	-1.84946	0.45	0.829	1	3.70179
Kxd1	0.000212703	-3.46143	0.05	0.571	1	3.67223
Ccn1	0.000227801	5.53385	0.35	0	1	3.64244
Mgp	0.000227801	4.80388	0.35	0	1	3.64244
Rpl9	0.000230521	-0.965063	1	0.971	1	3.63729
Cst3	0.000230521	-1.17018	1	1	1	3.63729
Atox1	0.000245596	-1.25664	0.75	1	1	3.60978
Rpl41	0.00028288	-0.642458	1	1	1	3.5484
Tm4sf1	0.00028827	5.6482	0.4	0.029	1	3.5402
mt-Nd4l	0.000306525	0.972264	0.9	0.457	1	3.51353
Hist1h4d	0.000395043	3.44786	0.6	0.229	1	3.40336
Ube2d2a	0.000495975	-1.98692	0.2	0.743	1	3.30454
mt-Nd1	0.000562749	1.30706	0.9	0.657	1	3.24969
Hfe	0.000618014	-3.40989	0.05	0.514	1	3.209
Gpsm3	0.000635453	-1.82704	0.3	0.829	1	3.19692
Ndufb1-ps	0.000661989	-1.51357	0.55	0.857	1	3.17915
Rbm39	0.000715519	0.989635	0.85	0.629	1	3.14538
Gabpb2	0.000729679	5.12663	0.3	0	1	3.13687
Cdkn2b	0.000729679	4.55874	0.3	0	1	3.13687
Cadm4	0.000729679	5.21635	0.3	0	1	3.13687
Serpinh1	0.000729679	4.72639	0.3	0	1	3.13687
Top2a	0.000729679	5.57049	0.3	0	1	3.13687
Crlf3	0.000777675	-2.50312	0.05	0.543	1	3.1092
Chchd2	0.000814838	-1.34146	0.4	0.857	1	3.08893
Tbc1d9	0.000834511	-2.81882	0.05	0.514	1	3.07857
Marcksl1	0.000855351	-4.56115	0	0.429	1	3.06786
Timd4	0.000855351	-5.80427	0	0.429	1	3.06786
Naca	0.000884479	-0.856132	0.85	0.971	1	3.05331
Rnaset2a	0.000905565	-1.73829	0.3	0.771	1	3.04308
H2-T22	0.00110486	-1.86873	0.25	0.714	1	2.95669
Xist	0.00119886	2.9135	0.7	0.371	1	2.92123
Plscr1	0.00128197	-4.01758	0.05	0.486	1	2.89212
Mthfs	0.00129384	-2.14589	0.05	0.514	1	2.88812
Ube2n	0.00130895	-1.71041	0.2	0.686	1	2.88308
Psme1	0.0013244	-0.6979	0.9	1	1	2.87798
Gm10260	0.00138416	-1.10498	0.7	0.943	1	2.85881
Skil	0.00142872	-3.69238	0	0.4	1	2.84505
Nr4a3	0.00142872	-4.58228	0	0.4	1	2.84505
Il21r	0.00142872	-3.89034	0	0.4	1	2.84505
Mta3	0.00142872	-3.58483	0	0.4	1	2.84505
Malat1	0.00144713	0.409598	1	0.714	1	2.83949
Fgl2	0.00148481	-1.22094	0.3	0.8	1	2.82833
Zbp1	0.00149272	-1.99548	0.05	0.514	1	2.82602
Dynlt1b	0.00149272	-1.68072	0.05	0.514	1	2.82602
Tbca	0.00160425	-1.18449	0.5	0.857	1	2.79473
Cox7c	0.00164721	-1.04622	0.7	0.914	1	2.78325
Qk	0.00172774	1.90791	0.7	0.486	1	2.76252
Ubl5	0.00177046	-0.913375	0.75	0.943	1	2.75191
Bcl2a1d	0.0018033	-1.16686	0.2	0.686	1	2.74393
Cd300c2	0.0019084	-3.26413	0.15	0.571	1	2.71933
Ldha	0.00195549	-0.827625	0.95	0.971	1	2.70874
Gyg	0.00197395	-2.49471	0.05	0.486	1	2.70466
P4hb	0.00204755	-1.30356	0.3	0.771	1	2.68876
Hsp90aa1	0.00211714	1.49187	0.8	0.571	1	2.67425
Adprh	0.00211814	-2.08636	0.05	0.486	1	2.67404
Gsn	0.00216398	-1.80609	0.6	0.8	1	2.66475
Cmc1	0.00222564	-1.49711	0.15	0.629	1	2.65255
Nfu1	0.00226799	-2.06675	0.1	0.571	1	2.64436
Ahnak	0.0023409	2.12814	0.7	0.429	1	2.63062
Smpdl3a	0.00235063	-3.32709	0	0.371	1	2.62882
Dab2	0.00235063	-3.54385	0	0.371	1	2.62882
H2-K1	0.00239564	-0.806317	0.9	0.943	1	2.62058
Lars2	0.00239869	0.774051	1	0.914	1	2.62003
B2m	0.00239869	-0.702557	0.95	0.943	1	2.62003
Phf20l1	0.00243159	2.56314	0.55	0.229	1	2.61411
Sdc3	0.00261063	-0.920344	0.05	0.486	1	2.58326
Galk1	0.00261063	-0.884472	0.05	0.486	1	2.58326
Smc3	0.00274341	2.87006	0.55	0.257	1	2.56171
Rab6a	0.00277306	-2.7503	0.05	0.457	1	2.55704
Pnrc1	0.00279568	-1.65255	0.3	0.743	1	2.55351
Rps20	0.00285117	-0.791316	0.9	0.971	1	2.54498
Bcl2a1a	0.00295141	-1.8692	0.1	0.543	1	2.52997
Baz1b	0.00313173	2.79508	0.55	0.257	1	2.50422
Bola3	0.0033601	-1.88043	0.1	0.543	1	2.47365
Scp2	0.00350109	-1.45992	0.2	0.657	1	2.4558
Cldn1	0.00351951	-3.42007	0.1	0.486	1	2.45352
mt-Nd5	0.00356394	1.94507	0.6	0.286	1	2.44807
Nans	0.00365667	-1.82262	0.05	0.457	1	2.43691
Rpl22	0.00378315	-0.671735	0.9	1	1	2.42215
Acbd6	0.00381263	-2.97389	0	0.343	1	2.41878
Snrnp200	0.00381263	-3.28543	0	0.343	1	2.41878
Zpr1	0.00381263	-2.4486	0	0.343	1	2.41878
Cyth1	0.00381263	-3.63708	0	0.343	1	2.41878
Ninj1	0.00381263	-3.76069	0	0.343	1	2.41878
Erap1	0.00381263	-2.94652	0	0.343	1	2.41878
Ak6	0.00381263	-4.10564	0	0.343	1	2.41878
Gtf2f2	0.00381263	-3.70413	0	0.343	1	2.41878
Pabpc1	0.00383673	-0.778487	0.75	0.914	1	2.41604
Cd84	0.00385529	-3.09776	0.05	0.429	1	2.41394
Tubb4b	0.00385529	-2.53078	0.05	0.429	1	2.41394
Micos10	0.00388905	-1.57867	0.35	0.8	1	2.41016
Ass1	0.00406611	-2.15953	0.25	0.629	1	2.39082
Ptp4a1.1	0.00413133	-2.28099	0.05	0.429	1	2.38391
Atad2	0.00430174	3.79311	0.3	0.029	1	2.36636
Cxcl16	0.00431441	-1.92751	0.25	0.629	1	2.36508
Commd8	0.00433121	-2.5573	0.1	0.514	1	2.36339
Slirp	0.00433121	-2.00283	0.1	0.514	1	2.36339
Rpl37	0.00434509	-0.700737	0.95	0.971	1	2.362
Sh3bgrl3	0.00440675	-0.846587	0.7	0.943	1	2.35588
Cript	0.00461677	-1.56126	0.1	0.543	1	2.33566
Tmsb10	0.00471831	-0.624156	1	1	1	2.32621
Rpl19	0.00471831	-0.594859	1	1	1	2.32621
Ms4a6d	0.00473785	-2.59722	0.05	0.429	1	2.32442
Ndufa1	0.00473895	-1.0666	0.4	0.771	1	2.32432
Bcl2a1b	0.00487507	-2.31673	0.1	0.486	1	2.31202
Eif2b2	0.00487507	-2.07905	0.1	0.486	1	2.31202
Edf1	0.00487904	-1.03137	0.45	0.829	1	2.31167
Cd52	0.00495508	-0.893361	0.8	0.943	1	2.30495
Arpc2	0.00496681	-0.77866	0.85	0.943	1	2.30392
Psmb8	0.00497463	-0.839294	0.9	0.943	1	2.30324
Mrpl13	0.00507039	-2.73185	0.05	0.429	1	2.29496
Scimp	0.00523742	-2.0666	0.1	0.514	1	2.28088
Park7	0.00534494	-1.64902	0.25	0.657	1	2.27206
Rogdi	0.00557557	-1.53358	0.1	0.514	1	2.25371
Atp1a1	0.00558354	1.45698	0.7	0.514	1	2.25309
Sumo2	0.00561389	-1.2562	0.4	0.829	1	2.25074
Nfam1	0.00564971	2.8122	0.5	0.2	1	2.24797
Mkrn1	0.0056602	-1.80257	0.25	0.657	1	2.24717
Basp1	0.00591358	-1.625	0.4	0.771	1	2.22815
Gm8909	0.00593191	-1.20046	0.15	0.6	1	2.22681
Hspa5	0.00597572	1.06275	0.95	0.714	1	2.22361
Igha	0.00608409	-3.02759	0.05	0.4	1	2.2158
Aim2	0.00610171	-2.99969	0	0.314	1	2.21455
Ifi211	0.00610171	-4.21644	0	0.314	1	2.21455
Zbtb18	0.00610171	-3.3424	0	0.314	1	2.21455
Etv3	0.00610171	-3.52401	0	0.314	1	2.21455
Crtc2	0.00610171	-2.77592	0	0.314	1	2.21455
Polr3c	0.00610171	-3.39686	0	0.314	1	2.21455
Gsap	0.00610171	-3.03248	0	0.314	1	2.21455
Stap1	0.00610171	-3.14735	0	0.314	1	2.21455
Tbxas1	0.00610171	-3.06509	0	0.314	1	2.21455
Klrd1	0.00610171	-4.14956	0	0.314	1	2.21455
Il18bp	0.00610171	-3.18966	0	0.314	1	2.21455
Vps26a	0.00610171	-2.79712	0	0.314	1	2.21455
Dapk3	0.00610171	-3.36019	0	0.314	1	2.21455
Sap30bp	0.00610171	-2.76961	0	0.314	1	2.21455
Ten1	0.00610171	-3.19511	0	0.314	1	2.21455
Rps29	0.00617803	-0.593912	1	1	1	2.20915
Rnf220	0.00619836	-2.08335	0.05	0.429	1	2.20772
Gosr2	0.00619836	-0.933453	0.05	0.429	1	2.20772
Dbi	0.00620088	0.891662	0.8	0.657	1	2.20755
Ccl5	0.00646072	-0.505215	0.7	0.257	1	2.18972
Slc2a1	0.00662179	-1.06625	0.05	0.429	1	2.17902
Slc16a3	0.00662179	-1.33723	0.05	0.429	1	2.17902
Bak1	0.00667752	-0.778916	0.1	0.543	1	2.17538
Lilrb4a	0.00668675	-2.48843	0.1	0.486	1	2.17479
Myl12b	0.00674747	-1.14393	0.65	0.943	1	2.17086
Arglu1	0.00685128	1.26813	0.65	0.4	1	2.16423
Rpl38	0.00686781	-0.576486	1	1	1	2.16318
Mcts1	0.00696147	-1.79945	0.2	0.629	1	2.1573
Kcmf1	0.00696298	-2.53078	0.05	0.4	1	2.1572
H2afy	0.00700909	1.17777	0.8	0.8	1	2.15434
Nudc	0.0073529	-1.71178	0.3	0.743	1	2.13354
Dynll2	0.00744384	-2.92883	0.05	0.4	1	2.1282
Hprt	0.00748125	-1.51598	0.15	0.571	1	2.12603
Esd	0.0074903	-1.22426	0.25	0.714	1	2.1255
Sub1	0.00762165	-0.682132	0.9	0.971	1	2.11795
Hist1h1e	0.00766471	2.04072	0.6	0.371	1	2.1155
Cd209a	0.00766768	3.33863	0.35	0.086	1	2.11534
Rgs10	0.00776199	-1.88558	0.35	0.714	1	2.11003
Oas1a	0.00795428	-2.0583	0.05	0.4	1	2.0994
Tespa1	0.00795428	-2.33454	0.05	0.4	1	2.0994
Plaat3	0.00819135	-1.41692	0.3	0.743	1	2.08664
Pomp	0.00820249	-1.00839	0.75	0.971	1	2.08605
Spon1	0.00828625	-2.87594	0.05	0.371	1	2.08164
Tmem123	0.00834551	-1.92326	0.15	0.543	1	2.07855
Tgm2	0.00849584	-2.10489	0.05	0.4	1	2.07079
CAAA01147332.1	0.00856673	-1.6832	0.25	0.629	1	2.06718
Ptges3	0.00880526	1.3311	0.75	0.543	1	2.05526
Laptm5	0.00883558	-0.650203	0.85	0.886	1	2.05376
Cyb5r4	0.00886234	-2.43332	0.05	0.371	1	2.05245
Sys1	0.00889514	-1.73318	0.15	0.571	1	2.05085
Rpl34	0.00889942	-0.650638	0.9	0.971	1	2.05064
Ppp6c	0.00907013	-2.17175	0.05	0.4	1	2.04239
Ccz1	0.00907013	-1.78038	0.05	0.4	1	2.04239
Os9	0.00908245	-1.45188	0.1	0.486	1	2.0418
Txndc17	0.00911437	-1.24087	0.35	0.714	1	2.04027
Son	0.00912908	1.25653	0.8	0.686	1	2.03957
Rps3a1	0.00936603	-0.62662	0.95	0.943	1	2.02844
Shtn1	0.00937015	-1.56846	0.15	0.543	1	2.02825
Gngt2	0.00940282	-2.22556	0.2	0.571	1	2.02674
Acot7	0.00947395	-2.39971	0.05	0.371	1	2.02347
Med10	0.00947395	-2.86955	0.05	0.371	1	2.02347
Sec61g	0.00950341	-0.869807	0.75	0.914	1	2.02212
Derl1	0.00957885	-2.57954	0.1	0.457	1	2.01869
Acap1	0.00967884	-1.80295	0.05	0.4	1	2.01418
Lbr	0.00981969	3.8798	0.3	0.057	1	2.0079
Zeb2	0.00981969	3.9433	0.3	0.057	1	2.0079
Slf2	0.00981969	3.46693	0.3	0.057	1	2.0079
Irf5	0.00986506	-1.28598	0.25	0.657	1	2.0059
Abhd16a	0.0101229	-2.31786	0.05	0.371	1	1.99469
Ncf2	0.010238	-1.62852	0.1	0.486	1	1.98979
Eif6	0.0102845	-2.07928	0.2	0.629	1	1.98782
Vwa5a	0.0103237	-1.2121	0.05	0.4	1	1.98616
Ngdn	0.0103237	-0.933823	0.05	0.4	1	1.98616
Rpl3	0.0103569	-0.700418	0.9	0.943	1	1.98477
Cetn2	0.0108112	-3.08481	0.05	0.371	1	1.96613
Ghitm	0.0108598	-1.32894	0.2	0.629	1	1.96418
Cmtm7	0.0109101	-1.40341	0.3	0.686	1	1.96217
Erp44	0.0111179	-1.47728	0.15	0.543	1	1.95398
Cycs	0.0111478	-1.38718	0.45	0.8	1	1.95281
Rps3	0.0111801	-0.599856	0.95	0.971	1	1.95155
Rala	0.0113512	-1.77797	0.35	0.743	1	1.94496
Rpl14	0.0114641	-0.469755	1	1	1	1.94066
Znrf2	0.0114799	-2.04939	0.1	0.457	1	1.94006
Phf11b	0.0117417	-1.85389	0.2	0.571	1	1.93027
Nucks1	0.0118624	1.73699	0.65	0.4	1	1.92583
Serbp1	0.0119037	0.947077	0.85	0.743	1	1.92432
Fau	0.0120483	-0.538877	1	1	1	1.91907
Dicer1	0.012361	2.92143	0.4	0.143	1	1.90795
Ubb	0.0126522	-0.68306	0.9	0.971	1	1.89783
Atp5b	0.0130232	0.583605	0.9	0.771	1	1.88528
Ube2q1	0.0130538	-1.70589	0.15	0.514	1	1.88426
Socs3	0.0131321	-2.05359	0.05	0.371	1	1.88167
Atxn7l3b	0.0131495	2.06561	0.55	0.314	1	1.88109
Lgals1	0.0135851	1.09309	0.85	0.771	1	1.86694
Stag2	0.0135875	2.69556	0.3	0.057	1	1.86686
Ehd1	0.0136466	-3.28576	0.05	0.343	1	1.86498
Plek	0.0140402	-1.04057	0.2	0.6	1	1.85263
Keap1	0.014568	-3.16341	0.05	0.343	1	1.8366
Rbm3	0.0146214	-0.568675	0.95	0.886	1	1.83501
Dync1li1	0.0149145	-1.72497	0.05	0.371	1	1.82639
Stat1	0.0154832	-1.31871	0.3	0.714	1	1.81014
Hspa4	0.0156059	-0.543061	0.2	0.6	1	1.80671
AW112010	0.0157699	-1.5034	0.3	0.657	1	1.80217
Gbp2	0.0158831	-0.773404	0.05	0.371	1	1.79907
Mpdu1	0.0158831	-1.36876	0.05	0.371	1	1.79907
Clptm1l	0.0158831	-0.715037	0.05	0.371	1	1.79907
Yipf5	0.0158831	-1.48731	0.05	0.371	1	1.79907
L1cam	0.0162089	3.0764	0.35	0.114	1	1.79025
Psmb9	0.0162094	-0.961314	0.75	0.857	1	1.79023
Mrpl4	0.0162185	-1.94185	0.2	0.571	1	1.78999
Chmp5	0.016237	-1.66301	0.25	0.629	1	1.78949
Tab2	0.0163111	-0.3978	0.1	0.457	1	1.78752
Atxn10	0.0163111	-1.47957	0.1	0.457	1	1.78752
Fyn	0.0163366	-0.713132	0.15	0.571	1	1.78684
Gps2	0.0163655	-1.61546	0.15	0.543	1	1.78607
Sla	0.0164449	-1.36528	0.2	0.6	1	1.78397
Maff	0.0165767	-2.85731	0.05	0.343	1	1.7805
Eif3h	0.0166171	-0.911006	0.55	0.829	1	1.77944
Hspa8	0.0169208	-0.791368	0.95	0.943	1	1.77158
C1qbp	0.0170051	1.25191	0.75	0.629	1	1.76942
H2-DMb2	0.017236	-1.31461	0.65	0.8	1	1.76356
Eci2	0.0172703	-1.25916	0.1	0.457	1	1.7627
Epn1	0.0172703	-0.709283	0.15	0.543	1	1.7627
Mcm3	0.0173534	3.43486	0.35	0.114	1	1.76062
Nrp1	0.0176694	-2.43214	0.05	0.343	1	1.75278
H2-Ab1	0.0177435	-0.548838	0.9	0.971	1	1.75096
Nub1	0.0182786	-0.936139	0.1	0.457	1	1.73806
Pkm	0.0183554	-0.943375	0.8	0.857	1	1.73624
Atp5md	0.0184908	-0.863955	0.8	0.914	1	1.73304
Zfp277	0.0188247	-2.24063	0.05	0.343	1	1.72527
Lman2	0.0189744	-1.22503	0.2	0.571	1	1.72183
Hilpda	0.0190512	-3.51441	0.1	0.4	1	1.72008
Arsb	0.0192041	1.60704	0.6	0.371	1	1.71661
Ly6e	0.0192406	-0.772614	0.7	0.914	1	1.71578
Atp6v0b	0.0193676	1.063	0.75	0.686	1	1.71292
Gng5	0.0195972	-0.836401	0.75	0.857	1	1.70781
Nfatc3	0.0198566	2.98124	0.35	0.114	1	1.7021
Tubb6	0.0200455	-2.20362	0.05	0.343	1	1.69798
1110008P14Rik	0.0202248	-1.259	0.15	0.514	1	1.69412
Eif3g	0.0202248	-1.26115	0.15	0.514	1	1.69412
Mob3a	0.0202248	-1.87792	0.15	0.514	1	1.69412
Eef2	0.0204121	-0.709653	0.9	0.943	1	1.69011
Ppie	0.0204128	-1.24708	0.1	0.429	1	1.6901
Polr2a	0.0204128	-1.56246	0.1	0.429	1	1.6901
Psmc5	0.0204128	-1.08311	0.1	0.429	1	1.6901
Tes	0.0206977	-1.24008	0.2	0.543	1	1.68408
Cd86	0.0207296	-1.69127	0.25	0.571	1	1.68341
Rps24	0.0209125	-0.510486	0.95	0.971	1	1.67959
Ewsr1	0.0210316	-1.22019	0.2	0.571	1	1.67713
Pabpn1	0.02113	1.05422	0.7	0.543	1	1.6751
Mrps7	0.0213277	-1.39411	0.15	0.514	1	1.67106
Chp1	0.0213287	-1.40283	0.35	0.686	1	1.67104
Mthfsl	0.0213349	-1.76771	0.05	0.343	1	1.67091
Mcur1	0.0213349	-1.62888	0.05	0.343	1	1.67091
Bud31	0.0216015	-1.9786	0.1	0.429	1	1.66552
Clns1a	0.0216015	-1.59097	0.1	0.429	1	1.66552
Rplp0	0.021902	-0.553625	0.95	0.971	1	1.65952
Nrbp1	0.0221388	-2.97714	0.05	0.314	1	1.65485
Il10rb	0.0223475	-1.28769	0.15	0.486	1	1.65077
Tra2a	0.0223475	2.08879	0.5	0.286	1	1.65077
Mob1a	0.0223615	1.5092	0.55	0.343	1	1.6505
Hcls1	0.0224821	-1.3702	0.45	0.829	1	1.64816
Hsp90b1	0.0224821	1.49587	0.85	0.6	1	1.64816
Mrps18c	0.0224868	-0.980922	0.2	0.629	1	1.64807
Spata6	0.0226959	-1.52302	0.05	0.343	1	1.64405
Zcchc17	0.0226959	-1.25587	0.05	0.343	1	1.64405
Zc3h14	0.0226959	-2.30311	0.05	0.343	1	1.64405
Cast	0.0226959	-1.10873	0.05	0.343	1	1.64405
Ddx23	0.0226959	-1.59358	0.05	0.343	1	1.64405
Ehbp1l1	0.0226959	-1.13366	0.05	0.343	1	1.64405
Gclm	0.022759	1.62461	0.65	0.6	1	1.64285
Abhd2	0.0233469	3.24141	0.3	0.086	1	1.63177
Crebzf	0.0233469	3.14171	0.3	0.086	1	1.63177
Nfatc1	0.0233469	2.63081	0.3	0.086	1	1.63177
Rpl29	0.0234149	-0.484192	0.9	0.914	1	1.63051
Magoh	0.0236915	-1.28429	0.15	0.514	1	1.62541
Lsm5	0.0236915	-1.1502	0.15	0.514	1	1.62541
Txn1	0.0237021	-1.332	0.45	0.8	1	1.62521
Neurl3	0.02399	-1.39591	0.1	0.4	1	1.61997
Pnkp	0.0241318	-0.792897	0.05	0.343	1	1.61741
Smarca4	0.0241318	-0.558666	0.05	0.343	1	1.61741
Sap30l	0.0241318	0.0390386	0.05	0.343	1	1.61741
Pdlim2	0.0241318	-0.77999	0.05	0.343	1	1.61741
Erh	0.0241609	-1.8012	0.1	0.429	1	1.61689
Polr2k	0.0248217	-0.720241	0.2	0.629	1	1.60517
Tgoln1	0.0248403	2.56431	0.45	0.229	1	1.60484
Srsf2	0.0250296	0.939039	0.8	0.657	1	1.60155
Cox7b	0.0250584	-0.838227	0.65	0.8	1	1.60105
Pgam1	0.0252364	-1.17743	0.55	0.771	1	1.59797
Pik3r5	0.0255363	-1.36284	0.1	0.429	1	1.59284
Tent2	0.0255363	-1.1701	0.1	0.429	1	1.59284
Npm1	0.0255462	0.633254	0.85	0.886	1	1.59267
Sap18	0.0258243	-0.80088	0.5	0.8	1	1.58797
Arpp19	0.0261858	-0.965758	0.35	0.771	1	1.58193
Klrk1	0.026227	-0.487036	0.15	0.543	1	1.58125
Mapk3	0.026227	-0.530315	0.15	0.543	1	1.58125
Ctss	0.0262749	-1.22909	0.8	0.8	1	1.58046
Prpf4b	0.0267365	-2.30613	0.05	0.314	1	1.5729
Dpp3	0.0267365	-2.56965	0.05	0.314	1	1.5729
Hax1	0.0268515	-1.81177	0.1	0.4	1	1.57103
Isy1	0.0268515	-1.54742	0.1	0.4	1	1.57103
Hmga1	0.0268515	-1.51696	0.1	0.4	1	1.57103
Actn1	0.026979	-1.02124	0.1	0.429	1	1.56897
Chrac1	0.026979	-1.00518	0.1	0.429	1	1.56897
Sdhd	0.0272523	-1.17246	0.25	0.657	1	1.5646
Hspa1b	0.0273636	-0.489274	0.7	0.343	1	1.56283
Srrm2	0.0274232	1.37447	0.7	0.571	1	1.56188
Gnl3	0.0275363	2.29844	0.35	0.114	1	1.56009
Mif4gd	0.0275816	-1.20989	0.15	0.486	1	1.55938
Slc25a5	0.0279196	-0.842434	0.55	0.914	1	1.55409
Apbb1ip	0.0279359	-1.64905	0.25	0.571	1	1.55384
Ifngr1	0.0280692	-1.19032	0.2	0.543	1	1.55177
Tmem243	0.0283896	-1.68496	0.1	0.4	1	1.54684
Chic2	0.0283896	-1.6882	0.1	0.4	1	1.54684
Arhgap1	0.0284423	-1.99762	0.05	0.314	1	1.54604
Gipc1	0.0284423	-2.31816	0.05	0.314	1	1.54604
Snx4	0.0284423	-2.28343	0.05	0.314	1	1.54604
Etfa	0.0284916	-0.707533	0.1	0.429	1	1.54528
S100a11	0.0286386	-0.629366	0.75	0.971	1	1.54305
Aurkaip1	0.0287168	-0.9657	0.25	0.6	1	1.54186
Dnajc5	0.0288051	-1.82759	0.15	0.457	1	1.54053
Bmyc	0.0290125	-1.54999	0.2	0.514	1	1.53741
Hnrnpf	0.0290386	-1.01671	0.55	0.829	1	1.53702
Nsd3	0.0293265	1.84163	0.55	0.4	1	1.53274
Syngr2	0.0293499	-1.44407	0.7	0.771	1	1.53239
Rpl26	0.029384	-0.397385	1	0.971	1	1.53189
Zmynd15	0.0296676	-2.40449	0.1	0.371	1	1.52772
Uba1	0.0298365	-0.931768	0.2	0.571	1	1.52525
Gpr137b	0.030003	-1.44952	0.1	0.4	1	1.52284
Sft2d1	0.030003	-1.36574	0.1	0.4	1	1.52284
Prpf38a	0.0302409	-1.83643	0.05	0.314	1	1.5194
Dusp16	0.0302409	-1.89281	0.05	0.314	1	1.5194
Clk3	0.0302409	-1.849	0.05	0.314	1	1.5194
Pofut2	0.0302409	-1.62923	0.05	0.314	1	1.5194
Igtp	0.0302409	-1.43911	0.05	0.314	1	1.5194
Sypl	0.0302409	-1.6085	0.05	0.314	1	1.5194
Mta1	0.0302409	-1.70791	0.05	0.314	1	1.5194
Mgrn1	0.0302409	-2.16687	0.05	0.314	1	1.5194
Hist1h2ae	0.0302409	3.17559	0.35	0.143	1	1.5194
Dpm1	0.0303479	-1.5096	0.15	0.457	1	1.51787
Tuba1b	0.0304669	-1.42834	0.5	0.771	1	1.51617
Anapc13	0.0304983	-1.781	0.2	0.514	1	1.51572
Parvg	0.0304983	-1.68576	0.2	0.514	1	1.51572
Egr1	0.030618	1.11195	0.55	0.286	1	1.51402
Rbis	0.0308041	-1.1822	0.3	0.686	1	1.51139
Rps6ka4	0.0313818	-2.10536	0.1	0.371	1	1.50332
Cox18	0.0321365	-1.45539	0.05	0.314	1	1.493
Nr1h2	0.0321365	-1.92643	0.05	0.314	1	1.493
Rnf146	0.0321365	-1.22633	0.05	0.314	1	1.493
Lilr4b	0.0321365	-2.09773	0.05	0.314	1	1.493
Mgl2	0.0321365	-2.30062	0.05	0.314	1	1.493
Xaf1	0.0321365	-1.84208	0.05	0.314	1	1.493
Glod4	0.0321365	-1.47971	0.05	0.314	1	1.493
Lpxn	0.0321365	-1.89917	0.05	0.314	1	1.493
Pum3	0.0321365	-2.1987	0.05	0.314	1	1.493
Trim27	0.0321719	-0.984494	0.15	0.486	1	1.49252
Gsdmd	0.0321719	-0.69009	0.15	0.486	1	1.49252
mt-Nd3	0.0322567	0.865939	0.65	0.486	1	1.49138
Arrb2	0.0323017	-0.805241	0.25	0.629	1	1.49077
Gdi2	0.0325332	-0.83994	0.75	0.914	1	1.48767
Hpcal1	0.0325371	-1.03225	0.2	0.543	1	1.48762
Arl6ip5	0.0325429	1.36779	0.65	0.514	1	1.48754
Rbm25	0.0328726	1.57519	0.55	0.371	1	1.48317
Cytip	0.0328897	-1.60513	0.45	0.714	1	1.48294
Gabarap	0.0329935	-0.744333	0.7	0.886	1	1.48157
Itga4	0.0331803	2.93496	0.4	0.2	1	1.47912
St8sia4	0.0332397	2.77038	0.45	0.257	1	1.47834
Clec12a	0.0334673	-1.31698	0.1	0.4	1	1.47538
Uqcc3	0.0334673	-1.73113	0.1	0.4	1	1.47538
Dock8	0.0338408	2.03148	0.5	0.286	1	1.47056
Tesk1	0.034133	-1.29352	0.05	0.314	1	1.46683
Tm2d1	0.034133	-1.41764	0.05	0.314	1	1.46683
Faap20	0.034133	-2.3218	0.05	0.314	1	1.46683
Atraid	0.034133	-1.28669	0.05	0.314	1	1.46683
Nfkbid	0.034133	-1.21431	0.05	0.314	1	1.46683
Rpa1	0.034133	-1.35287	0.05	0.314	1	1.46683
Ddx52	0.034133	-1.46021	0.05	0.314	1	1.46683
Map3k14	0.034133	-1.27235	0.05	0.314	1	1.46683
Fkbp1b	0.034133	-1.80638	0.05	0.314	1	1.46683
Gnpnat1	0.034133	-1.50021	0.05	0.314	1	1.46683
1700123O20Rik	0.034133	-1.88736	0.05	0.314	1	1.46683
Tnfaip8l2	0.0341559	-1.8488	0.2	0.543	1	1.46653
Anapc11	0.0341559	-0.932474	0.2	0.543	1	1.46653
Ywhab	0.0343939	-0.324433	0.4	0.743	1	1.46352
Rnf111	0.0346902	1.30025	0.5	0.314	1	1.45979
Ogt	0.0353122	1.26024	0.3	0.086	1	1.45208
Pmvk	0.0353242	-1.06254	0.1	0.4	1	1.45193
Meaf6	0.0353242	-1.18342	0.1	0.4	1	1.45193
Hnrnph1	0.0353242	-0.961976	0.1	0.4	1	1.45193
Eno1	0.0353387	-1.11266	0.35	0.657	1	1.45175
Vti1b	0.0353538	-2.06496	0.2	0.514	1	1.45156
Ccdc124	0.0354092	-1.21678	0.15	0.457	1	1.45088
Ppm1m	0.0357777	-0.831212	0.4	0.8	1	1.44639
Ccnd3	0.0357777	1.02359	0.7	0.629	1	1.44639
Slc25a4	0.0358431	-0.680789	0.2	0.543	1	1.4456
Tmbim1	0.0362345	-1.21119	0.05	0.314	1	1.44088
Cdc123	0.0362345	-1.02062	0.05	0.314	1	1.44088
St6galnac4	0.0362345	-0.180484	0.05	0.314	1	1.44088
Xpa	0.0362345	-0.58973	0.05	0.314	1	1.44088
Gbp9	0.0362345	-0.174432	0.05	0.314	1	1.44088
Gfpt1	0.0362345	-0.0230908	0.05	0.314	1	1.44088
Nabp2	0.0362345	-1.20537	0.05	0.314	1	1.44088
Iah1	0.0362345	-0.900063	0.05	0.314	1	1.44088
Bcap29	0.0362345	-0.42702	0.05	0.314	1	1.44088
Mmp14	0.0362345	-0.107725	0.05	0.314	1	1.44088
Lpin2	0.0362345	-0.0444779	0.05	0.314	1	1.44088
Ubap2	0.0362345	2.9854	0.35	0.143	1	1.44088
Eef1a1	0.0365447	-0.500186	1	0.971	1	1.43718
Apoe	0.036868	-0.435529	0.55	0.2	1	1.43335
Tuba1a	0.0369717	-1.31182	0.35	0.657	1	1.43213
Prelid3b	0.0372491	-1.11284	0.15	0.457	1	1.42888
Plekha1	0.0372683	-1.18383	0.1	0.4	1	1.42866
Stk11	0.0372683	-1.07596	0.1	0.4	1	1.42866
Tmed5	0.0374018	-0.799091	0.15	0.486	1	1.42711
Sharpin	0.0374018	-1.33272	0.15	0.486	1	1.42711
Tln1	0.0375171	0.903139	0.75	0.571	1	1.42577
Isyna1	0.0376008	-1.27813	0.2	0.543	1	1.4248
Rps5	0.0381427	-0.380614	0.95	1	1	1.41859
Tcf25	0.0382697	-1.32326	0.35	0.629	1	1.41714
Cd7	0.0385732	2.84886	0.4	0.171	1	1.41371
Card11	0.0391139	-2.88996	0.1	0.371	1	1.40767
Smndc1	0.0392163	-0.779325	0.15	0.514	1	1.40653
Mknk2	0.0392987	-0.688645	0.15	0.486	1	1.40562
Arpc3	0.0395996	-0.460869	0.8	0.914	1	1.40231
Calm1	0.0397282	-0.864651	0.85	0.943	1	1.4009
Anxa5	0.0398536	0.510294	0.8	0.714	1	1.39953
Slfn5	0.0401612	1.71896	0.5	0.257	1	1.39619
Kdelr1	0.0408542	-1.59614	0.2	0.514	1	1.38876
Asah1	0.0411623	-0.409758	0.15	0.514	1	1.3855
Gtf2f1	0.0412767	-1.38151	0.15	0.486	1	1.38429
Zdhhc18	0.0412822	-1.4994	0.1	0.371	1	1.38424
Serinc1	0.0412822	-1.45033	0.1	0.371	1	1.38424
Plgrkt	0.0412822	-1.87561	0.1	0.371	1	1.38424
Ppp1r15b	0.0412822	2.54376	0.4	0.2	1	1.38424
Eif3j1	0.0414307	-0.517752	0.1	0.4	1	1.38268
Dstn	0.0414307	-0.704127	0.1	0.4	1	1.38268
Rpl36a	0.0414439	-0.578691	0.9	0.914	1	1.38254
Rps21	0.0415137	-0.449339	1	0.971	1	1.38181
Grpel1	0.0418554	-0.994639	0.25	0.686	1	1.37825
Uqcr10	0.0424786	0.982348	0.75	0.743	1	1.37183
Sh3bp1	0.0427424	-0.537414	0.3	0.743	1	1.36914
Plekho2	0.0429402	-1.55628	0.15	0.429	1	1.36714
Srsf11	0.0432213	1.51527	0.6	0.457	1	1.3643
Egln1	0.0432641	-1.1076	0.15	0.457	1	1.36387
Rpl6	0.0432975	-0.48919	1	1	1	1.36354
Snap23	0.0435515	-1.10496	0.1	0.371	1	1.361
Sucla2	0.0435515	-0.939893	0.1	0.371	1	1.361
Atf1	0.0436555	-0.632783	0.1	0.4	1	1.35996
Acat1	0.0437049	0.856089	0.6	0.4	1	1.35947
Rps23	0.0442076	0.364669	0.95	0.971	1	1.3545
Lgals9	0.0442343	-1.28125	0.2	0.486	1	1.35424
Ikzf1	0.0442343	1.78649	0.5	0.314	1	1.35424
Rbm42	0.0445145	-0.16128	0.25	0.629	1	1.3515
Hcfc1r1	0.0447456	-1.26587	0.25	0.571	1	1.34925
Anxa6	0.0447456	1.56426	0.55	0.4	1	1.34925
Tm9sf3	0.0447456	1.31151	0.55	0.4	1	1.34925
Pdcd6ip	0.0453828	-1.12267	0.2	0.543	1	1.34311
Gm16286	0.0454434	-1.45978	0.15	0.457	1	1.34253
Tmem165	0.0454434	2.7752	0.45	0.286	1	1.34253
Zfp91	0.0454434	1.95721	0.45	0.286	1	1.34253
Mien1	0.0454865	-0.868479	0.15	0.486	1	1.34212
Btf3	0.0457586	-0.541882	0.75	0.914	1	1.33953
Zfp451	0.0457773	1.27822	0.35	0.143	1	1.33935
Mad2l2	0.0459253	-1.91561	0.1	0.371	1	1.33795
Kit	0.0459253	-0.513776	0.1	0.371	1	1.33795
Cox4i1	0.0459508	-0.370109	0.85	0.914	1	1.33771
Ccdc174	0.0459803	2.52435	0.4	0.229	1	1.33743
Rtraf	0.0463448	-0.883733	0.45	0.771	1	1.334
Rassf3	0.046589	3.54613	0.3	0.114	1	1.33172
St3gal1	0.046589	2.3688	0.3	0.114	1	1.33172
Sh3bgrl	0.0466759	-0.914395	0.4	0.714	1	1.33091
Aldh2	0.0468201	-1.31955	0.25	0.571	1	1.32957
Rsu1	0.0475278	-1.17521	0.2	0.543	1	1.32305
B4galnt1	0.0477235	0.0511055	0.15	0.486	1	1.32127
Nek6	0.0484072	-0.514941	0.1	0.371	1	1.31509
Csrnp1	0.0484072	-1.12314	0.1	0.371	1	1.31509
Commd1	0.0484072	-1.21892	0.1	0.371	1	1.31509
Adsl	0.0484072	-0.965902	0.1	0.371	1	1.31509
Dhx36	0.0484072	1.63306	0.4	0.2	1	1.31509
Oaz1	0.0485395	-0.556255	0.75	0.886	1	1.3139
Lamtor5	0.0486294	-1.66685	0.2	0.486	1	1.3131
Tap2	0.0486788	-0.378742	0.4	0.743	1	1.31266
Gltp	0.0487407	0.422154	0.8	0.686	1	1.31211
Huwe1	0.048975	1.55541	0.55	0.4	1	1.31003
Ap2s1	0.0493368	-0.975486	0.3	0.629	1	1.30683
Ifi205	0.0495841	-0.39648	0.4	0.771	1	1.30466
Lst1	0.0499847	-1.12288	0.25	0.6	1	1.30116
Rps6	0.0500022	0.453035	0.95	0.914	1	1.30101
Safb2	0.0500801	2.23464	0.45	0.286	1	1.30033
Hint1	0.050156	-0.588964	0.6	0.914	1	1.29968
Atp5j	0.0507986	-0.953747	0.65	0.771	1	1.29415
Timm23	0.0508338	-0.580317	0.25	0.629	1	1.29385
Higd1a	0.050973	-0.830466	0.3	0.657	1	1.29266
Arhgap18	0.0510007	-1.09875	0.1	0.371	1	1.29242
Flot2	0.0510007	-1.41554	0.1	0.371	1	1.29242
Arid1a	0.0510007	2.41951	0.4	0.2	1	1.29242
Tyk2	0.0510007	2.7762	0.4	0.2	1	1.29242
Ttc7	0.0510007	2.31854	0.4	0.2	1	1.29242
Mrps14	0.0512126	-1.50642	0.25	0.571	1	1.29062
Comt	0.0512933	2.10973	0.35	0.143	1	1.28994
Dock2	0.0515302	1.34704	0.6	0.457	1	1.28794
Bnip3	0.051629	-1.31779	0.2	0.514	1	1.28711
Ube2a	0.051629	-1.15096	0.2	0.514	1	1.28711
Cfp	0.051629	-1.95308	0.25	0.486	1	1.28711
Eif4h	0.0516745	1.89062	0.6	0.543	1	1.28672
Mat2a	0.0518119	0.905885	0.45	0.229	1	1.28557
H2-Oa	0.0518976	-1.05052	0.4	0.714	1	1.28485
Dync1h1	0.0525433	2.28191	0.45	0.286	1	1.27948
Ncl	0.0525456	1.31924	0.75	0.6	1	1.27946
Wdr45b	0.0526243	2.9184	0.3	0.114	1	1.27881
Cpsf6	0.053414	-1.84778	0.1	0.343	1	1.27234
Rbm5	0.0537096	1.47671	0.4	0.2	1	1.26995
Atp6v0c	0.053896	-1.04222	0.5	0.714	1	1.26844
Gpx1	0.0541274	-0.589414	0.75	0.971	1	1.26658
Mrpl32	0.054933	-1.17468	0.15	0.429	1	1.26017
Entpd1	0.0549964	0.0271444	0.15	0.486	1	1.25967
Rab1b	0.0550566	-0.927921	0.35	0.686	1	1.25919
H2-Q7	0.0559449	-0.928688	0.25	0.571	1	1.25224
Gm26917	0.0559449	1.82222	0.55	0.4	1	1.25224
Cd53	0.0561623	-0.600274	0.3	0.629	1	1.25055
Emp3	0.0562242	1.96385	0.6	0.543	1	1.25008
Adam8	0.0563008	-1.11173	0.1	0.343	1	1.24949
Qpct	0.0563008	-1.88207	0.1	0.343	1	1.24949
Tmem242	0.0565376	-1.03377	0.1	0.371	1	1.24766
Etnk1	0.0565376	2.11046	0.4	0.2	1	1.24766
Traf1	0.0565598	-1.16839	0.2	0.514	1	1.24749
Rnf181	0.0569786	-0.641143	0.2	0.543	1	1.24429
Cdc42	0.0571088	-0.625136	0.75	0.886	1	1.2433
Cers2	0.0576173	-0.484228	0.15	0.486	1	1.23945
Psmc2	0.0576397	-1.57144	0.15	0.429	1	1.23928
Qars	0.0576397	-0.934783	0.15	0.429	1	1.23928
Anxa11	0.0576397	-1.17295	0.15	0.429	1	1.23928
Rps15a	0.0576494	-0.392135	1	0.971	1	1.23921
Dpp4	0.0577742	-0.640625	0.15	0.457	1	1.23827
0610012G03Rik	0.0577742	-0.514483	0.15	0.457	1	1.23827
Ndufv1	0.0577742	-0.59891	0.15	0.457	1	1.23827
Sec13	0.0579325	-0.379831	0.3	0.657	1	1.23708
Tmem160	0.0585166	-0.754674	0.4	0.771	1	1.23272
Ube2m	0.0586054	-1.03192	0.3	0.629	1	1.23206
Cox8a	0.058765	-0.339207	0.85	0.971	1	1.23088
Rwdd1	0.0587938	-0.991995	0.4	0.714	1	1.23067
Pdcd6	0.0591686	-1.08038	0.2	0.514	1	1.22791
Ubl4a	0.0592241	2.29669	0.4	0.229	1	1.2275
Pdlim5	0.0592998	2.19066	0.3	0.114	1	1.22695
Dnajc9	0.0592998	2.02062	0.3	0.114	1	1.22695
Slamf8	0.0593163	-1.58259	0.1	0.343	1	1.22683
Lgals3bp	0.0593163	-1.61671	0.1	0.343	1	1.22683
Commd3	0.0594884	-0.743569	0.1	0.371	1	1.22557
Vps72	0.0594884	-0.607424	0.1	0.371	1	1.22557
Ppp1cb	0.0594884	-0.841708	0.1	0.371	1	1.22557
Sgta	0.0594884	-0.35044	0.1	0.371	1	1.22557
Slc25a1	0.0594884	-0.552399	0.1	0.371	1	1.22557
Scamp3	0.0595714	-0.862235	0.2	0.543	1	1.22496
Prdx1	0.0597717	-0.645102	0.65	0.771	1	1.2235
Rpl30	0.0599912	-0.400226	0.95	1	1	1.22191
Rpl36	0.0599912	-0.365897	1	1	1	1.22191
Atrx	0.0604127	1.78539	0.55	0.457	1	1.21887
Psmc1	0.0604563	-1.58085	0.15	0.429	1	1.21856
Mydgf	0.0604563	-1.11524	0.15	0.429	1	1.21856
Snx2	0.0605478	-0.515366	0.15	0.457	1	1.2179
Mbnl1	0.0609788	0.949204	0.7	0.686	1	1.21482
Ssr3	0.0611361	1.38074	0.6	0.457	1	1.2137
Ypel3	0.0612434	-1.3233	0.2	0.486	1	1.21294
Marcks	0.0612553	0.940372	0.7	0.543	1	1.21286
Sfr1	0.0618764	-0.740597	0.2	0.514	1	1.20847
Atpif1	0.0620146	-0.77394	0.8	0.886	1	1.20751
Rps19	0.0624066	0.405989	1	0.943	1	1.20477
Gpr183	0.0624647	-1.34779	0.1	0.343	1	1.20437
Elovl5	0.063386	-1.09085	0.15	0.429	1	1.19801
Pik3cd	0.063386	0.878532	0.45	0.257	1	1.19801
Ggnbp2	0.063386	1.35089	0.45	0.257	1	1.19801
Cyb5a	0.0637566	-0.963433	0.3	0.629	1	1.19547
Calm3	0.0644147	-0.882193	0.45	0.771	1	1.19102
Med28	0.0647265	-0.615437	0.3	0.686	1	1.18892
Bri3	0.0648245	-0.792702	0.3	0.571	1	1.18826
Wasf2	0.0649872	1.27914	0.65	0.514	1	1.18717
Uqcr11	0.0652738	0.887074	0.7	0.657	1	1.18526
Atp2a2	0.0653425	2.83364	0.4	0.229	1	1.1848
Rtcb	0.0656642	-0.875612	0.3	0.657	1	1.18267
BC029722	0.06575	-1.17907	0.1	0.343	1	1.1821
Zfr	0.06575	-1.25664	0.1	0.343	1	1.1821
Bccip	0.065774	-0.343922	0.1	0.371	1	1.18195
Cklf	0.065774	-0.597973	0.1	0.371	1	1.18195
Mrpl28	0.065774	0.318006	0.1	0.371	1	1.18195
Chd3	0.065774	1.76472	0.4	0.2	1	1.18195
Dctn5	0.0664264	-0.561123	0.15	0.457	1	1.17766
Pfkl	0.0664264	-0.376217	0.15	0.457	1	1.17766
Trappc5	0.0664264	1.58924	0.45	0.286	1	1.17766
H2-Ob	0.0664321	-0.511069	0.15	0.429	1	1.17762
Cox7a2	0.0665441	-0.640258	0.65	0.8	1	1.17689
Rrbp1	0.0665838	0.958847	0.75	0.629	1	1.17663
Piezo1	0.0669204	2.0793	0.35	0.171	1	1.17444
Coa5	0.0669966	-1.84288	0.2	0.486	1	1.17395
Atp6v0d1	0.0669966	-0.96087	0.2	0.486	1	1.17395
Top1	0.067032	1.12701	0.65	0.457	1	1.17372
Nucb1	0.0691163	0.642049	0.1	0.371	1	1.16042
Dpy30	0.0691163	-0.171066	0.1	0.371	1	1.16042
Nubp2	0.0691765	-1.25791	0.1	0.343	1	1.16004
Cd2ap	0.0692762	1.54992	0.6	0.457	1	1.15942
Cdc5l	0.0695977	-0.664861	0.15	0.429	1	1.15741
Ergic3	0.0705147	-0.422185	0.25	0.6	1	1.15172
Fchsd2	0.0706183	2.01471	0.3	0.114	1	1.15108
Baz2b	0.0706214	-0.805132	0.2	0.514	1	1.15106
Ppp1ca	0.0719463	-0.55801	0.55	0.857	1	1.14299
Pkib	0.0721798	-0.975052	0.35	0.6	1	1.14158
Mrpl43	0.0726376	-1.26667	0.15	0.4	1	1.13884
Wdfy1	0.0727483	-1.26096	0.1	0.343	1	1.13818
Tor3a	0.0727483	-1.28382	0.1	0.343	1	1.13818
Ifi207	0.0727483	-0.230328	0.1	0.343	1	1.13818
Rbm33	0.0727483	-1.3124	0.1	0.343	1	1.13818
Knop1	0.0727483	-0.532781	0.1	0.343	1	1.13818
Coa6	0.0727483	-0.543059	0.1	0.343	1	1.13818
Mink1	0.0727483	-0.722243	0.1	0.343	1	1.13818
Supt16	0.0727483	-0.952116	0.1	0.343	1	1.13818
Acadl	0.0727673	1.67369	0.45	0.286	1	1.13806
Ndufa2	0.0727981	-0.756488	0.6	0.8	1	1.13788
Acsl5	0.0728862	-1.22504	0.15	0.429	1	1.13735
AY036118	0.0728921	-1.03114	0.9	0.971	1	1.13732
Rps28	0.0729128	-0.518633	0.95	1	1	1.1372
Actb	0.0729128	-0.336978	1	1	1	1.1372
Atp6v1b2	0.0731875	-0.841023	0.2	0.486	1	1.13556
Ube2v1	0.0734575	-1.08361	0.4	0.686	1	1.13396
Sdcbp	0.0734624	-0.702528	0.5	0.771	1	1.13394
Stx4a	0.0740445	-0.18375	0.2	0.543	1	1.13051
Grina	0.0740445	-0.213027	0.2	0.543	1	1.13051
Akr1a1	0.0747793	-0.515655	0.55	0.857	1	1.12622
Ost4	0.0750177	-0.587451	0.6	0.771	1	1.12484
Gnb2	0.0751191	-0.485021	0.75	0.886	1	1.12425
Isg15	0.0754895	-2.21608	0.15	0.371	1	1.12211
BC005537	0.0754895	2.10571	0.4	0.229	1	1.12211
S100a10	0.0758565	0.833061	0.75	0.571	1	1.12001
Acd	0.0761487	-1.68282	0.1	0.314	1	1.11834
Bloc1s4	0.0764696	-0.794544	0.1	0.343	1	1.11651
Lman1	0.0764696	-1.09989	0.1	0.343	1	1.11651
Atp5c1	0.0764778	-0.470138	0.55	0.8	1	1.11646
U2surp	0.0769962	-0.486572	0.2	0.514	1	1.11353
5031439G07Rik	0.0772591	1.68665	0.5	0.371	1	1.11205
Glmp	0.0772673	-0.422612	0.25	0.543	1	1.112
U2af1	0.0773481	-0.602128	0.4	0.771	1	1.11155
Slc25a3	0.077496	-0.439322	0.65	0.886	1	1.11072
Calm2	0.0778614	0.888203	0.75	0.629	1	1.10868
Romo1	0.0786544	-0.771842	0.25	0.571	1	1.10428
Ndufa5	0.0791993	-0.5487	0.4	0.743	1	1.10128
Fgd2	0.0792174	0.729067	0.6	0.514	1	1.10118
Spi1	0.0796997	-0.329659	0.6	0.857	1	1.09854
Wbp2	0.0797118	-1.52305	0.15	0.4	1	1.09848
Commd10	0.0798446	-0.480572	0.15	0.429	1	1.09775
Fgr	0.0801194	-1.56101	0.1	0.314	1	1.09626
Rasgef1b	0.0801194	-1.70328	0.1	0.314	1	1.09626
Ogfr	0.0803448	-1.11122	0.1	0.343	1	1.09504
Anxa7	0.0803448	-0.0180239	0.1	0.343	1	1.09504
Ptbp3	0.0804274	0.223326	0.3	0.657	1	1.0946
Ncf1	0.0814933	-0.654097	0.3	0.629	1	1.08888
Snrpe	0.0816718	-0.816157	0.55	0.829	1	1.08793
Tmem258	0.0816718	-0.738636	0.6	0.8	1	1.08793
Smim3	0.0819586	-0.608274	0.25	0.571	1	1.08641
Rnf10	0.082537	2.06979	0.45	0.314	1	1.08335
Supt5	0.0835211	-1.17316	0.15	0.429	1	1.0782
Calr	0.0838287	0.537366	0.85	0.686	1	1.07661
Ccr2	0.0838323	1.25783	0.5	0.343	1	1.07659
Atp6ap2	0.0839616	-0.864692	0.25	0.543	1	1.07592
Jak3	0.0842568	-1.0883	0.1	0.314	1	1.07439
Fcgr3	0.0843779	-0.860586	0.1	0.343	1	1.07377
Stk10	0.0843779	-0.0667954	0.1	0.343	1	1.07377
Tgtp2	0.0843779	0.0461266	0.1	0.343	1	1.07377
Dtnbp1	0.0843779	-0.585875	0.1	0.343	1	1.07377
2610507B11Rik	0.0843779	2.99351	0.35	0.2	1	1.07377
Arf1	0.085668	-0.67818	0.5	0.771	1	1.06718
Aif1	0.0857321	-0.789866	0.55	0.8	1	1.06686
Sp140	0.0857676	-1.0821	0.3	0.6	1	1.06668
Ciao2a	0.0857676	-0.922029	0.3	0.6	1	1.06668
Tspan3	0.0862571	3.56131	0.3	0.143	1	1.06421
Exosc4	0.0873335	-1.21598	0.15	0.429	1	1.05882
Ccl4	0.0873335	1.53706	0.45	0.257	1	1.05882
Sem1	0.08734	-0.46904	0.7	0.914	1	1.05879
Atp5h	0.0877068	0.508583	0.85	0.886	1	1.05697
Rpe	0.0885733	0.0706536	0.1	0.343	1	1.0527
Smim20	0.0885733	0.212553	0.1	0.343	1	1.0527
Dguok	0.0885733	-0.440296	0.1	0.343	1	1.0527
Ssbp4	0.0885733	-0.689204	0.1	0.343	1	1.0527
Ist1	0.0885733	-0.256749	0.1	0.343	1	1.0527
Trappc6a	0.0889047	-0.665466	0.25	0.571	1	1.05108
Dynll1	0.0892073	0.648997	0.8	0.743	1	1.0496
Eloc	0.0892474	-1.01339	0.3	0.6	1	1.0494
Nmt1	0.0892474	-0.903196	0.3	0.6	1	1.0494
Hmgn2	0.0894162	-1.41638	0.25	0.514	1	1.04858
Zyx	0.089876	-1.23878	0.5	0.8	1	1.04636
H2-Q4	0.0903706	-0.605811	0.8	0.829	1	1.04397
Clic1	0.0906336	-0.59929	0.7	0.914	1	1.04271
Mfsd1	0.0907286	-0.619844	0.2	0.486	1	1.04226
Ube2j1	0.0907286	-0.212247	0.2	0.486	1	1.04226
Eif3i	0.0908726	-0.753429	0.4	0.714	1	1.04157
Cfl2	0.0909443	2.57696	0.3	0.143	1	1.04122
Arhgap9	0.0911177	1.25968	0.5	0.4	1	1.0404
Ncf4	0.0923099	-0.764236	0.45	0.714	1	1.03475
Cd24a	0.0927738	-1.41583	0.45	0.657	1	1.03257
Spag9	0.0927738	1.09614	0.6	0.571	1	1.03257
Supt20	0.0929353	0.904601	0.1	0.343	1	1.03182
Insig1	0.09305	-1.3586	0.1	0.314	1	1.03128
Lsr	0.09305	-1.06531	0.1	0.314	1	1.03128
Vma21	0.09305	-1.4106	0.1	0.314	1	1.03128
Gsto1	0.0934321	1.65392	0.4	0.257	1	1.0295
Malt1	0.0938883	-1.6092	0.2	0.457	1	1.02739
Gatm	0.0940887	-1.20807	0.4	0.6	1	1.02646
Mrpl20	0.0944195	1.59936	0.5	0.429	1	1.02494
Creld2	0.0946134	-0.992748	0.2	0.486	1	1.02405
Alox5ap	0.094622	-0.508173	0.8	0.971	1	1.02401
Smim14	0.0948755	-0.514746	0.25	0.543	1	1.02285
Wdr83os	0.0948755	-0.621513	0.25	0.543	1	1.02285
Rnf187	0.0948755	-0.590562	0.25	0.543	1	1.02285
Itgb1	0.0958463	1.1561	0.65	0.6	1	1.01842
Clint1	0.0959201	1.61065	0.55	0.514	1	1.01809
Selenok	0.0961749	-0.696148	0.35	0.743	1	1.01694
Uqcrfs1	0.0963582	-0.433916	0.35	0.714	1	1.01611
Spg21	0.0968679	-1.22385	0.2	0.429	1	1.01382
Epsti1	0.0968679	-1.09277	0.2	0.429	1	1.01382
Ctnnbl1	0.097468	0.701137	0.1	0.343	1	1.01114
Setd3	0.097468	-0.00758544	0.1	0.343	1	1.01114
Man1a2	0.097468	2.61273	0.35	0.2	1	1.01114
Ubn1	0.097468	2.33695	0.35	0.2	1	1.01114
Znrd1	0.0975022	-0.818044	0.3	0.571	1	1.01099
Uggt1	0.0976824	1.85002	0.4	0.257	1	1.01018
Arfrp1	0.0977149	-0.831418	0.1	0.314	1	1.01004
Dlst	0.0977149	-0.971803	0.1	0.314	1	1.01004
Gadd45g	0.0977149	0.239346	0.1	0.314	1	1.01004
Ccny	0.0977149	-1.12862	0.1	0.314	1	1.01004
Xpnpep1	0.0977149	0.0317128	0.1	0.314	1	1.01004
Cox6c	0.0979086	-0.43178	0.8	0.914	1	1.00918
Npc2	0.0979086	0.433675	0.9	0.857	1	1.00918
Rtl8c	0.0979391	-0.743166	0.2	0.457	1	1.00904
Hnrnph2	0.0979391	-0.952832	0.2	0.457	1	1.00904
Cd83	0.0982387	-0.664594	0.35	0.514	1	1.00772
Rabep1	0.0986304	-0.359393	0.2	0.486	1	1.00599
Pycard	0.0987563	0.935383	0.55	0.371	1	1.00544
Phyh	0.0996191	0.104068	0.15	0.429	1	1.00166
Rbm17	0.0996191	-0.0557269	0.15	0.429	1	1.00166
Ankrd13a	0.0996191	-0.227071	0.15	0.429	1	1.00166
Tfg	0.0996191	-0.513371	0.15	0.429	1	1.00166
Zfas1	0.0998648	-0.660524	0.15	0.4	1	1.00059
Rab8b	0.0998648	-0.665539	0.15	0.4	1	1.00059
Ndfip2	0.0998648	-1.11916	0.15	0.4	1	1.00059
Arf6	0.1001	-0.697609	0.35	0.686	1	0.999565
Wbp4	0.100689	1.46237	0.45	0.343	1	0.997016
2210016F16Rik	0.100932	1.90085	0.3	0.143	1	0.99597
Rpl37a	0.101859	0.314125	1	1	1	0.992002
Taf10	0.102046	-0.45754	0.55	0.829	1	0.991202
Ppp4r3b	0.102128	1.53481	0.45	0.314	1	0.990854
Timm50	0.102565	-1.59529	0.1	0.314	1	0.989001
Cd300lf	0.102565	-0.0917695	0.1	0.314	1	0.989001
Mia2	0.102763	0.786797	0.55	0.371	1	0.988164
Evl	0.102782	-0.0951567	0.2	0.486	1	0.988081
Pet100	0.103533	-1.13754	0.35	0.629	1	0.984923
Csf2ra	0.103825	1.48412	0.6	0.514	1	0.9837
Rassf4	0.104203	1.58305	0.4	0.229	1	0.982121
Adipor1	0.104217	-0.221359	0.25	0.571	1	0.982062
Pdcd10	0.104217	-0.539923	0.25	0.571	1	0.982062
Abracl	0.104626	-0.997185	0.5	0.714	1	0.980362
H2afz	0.104819	-0.395315	0.7	0.914	1	0.97956
Kdm7a	0.10491	1.72095	0.45	0.343	1	0.979183
Chmp4b	0.105034	-0.798417	0.6	0.771	1	0.978668
Rpl39	0.105574	-0.328001	1	0.971	1	0.976444
Bnip3l	0.10627	-0.947139	0.3	0.543	1	0.973589
Ppp1r14b	0.10627	-1.49208	0.3	0.543	1	0.973589
Tmem131	0.106459	-0.448968	0.2	0.457	1	0.972818
Cfdp1	0.106459	1.61349	0.45	0.314	1	0.972818
Snd1	0.106646	1.42159	0.4	0.257	1	0.972056
Anp32a	0.106898	-0.723351	0.25	0.543	1	0.971032
Vps28	0.106898	-0.81609	0.25	0.543	1	0.971032
Capza1	0.107035	-0.229321	0.3	0.629	1	0.970473
Fyb	0.107063	1.92647	0.35	0.2	1	0.970362
Otud5	0.107063	2.10486	0.35	0.2	1	0.970362
Rac2	0.107109	0.976618	0.65	0.6	1	0.970172
Dnajc24	0.107604	-0.856323	0.1	0.314	1	0.96817
Bola1	0.107604	-0.483683	0.1	0.314	1	0.96817
Fdx2	0.107604	-0.521346	0.1	0.314	1	0.96817
Prorsd1	0.107604	-1.33847	0.1	0.314	1	0.96817
Ccnh	0.107604	-1.15067	0.1	0.314	1	0.96817
Ptcd2	0.107604	-0.757907	0.1	0.314	1	0.96817
Jun	0.108516	0.907175	0.7	0.6	1	0.964506
Ensa	0.108549	0.466838	0.15	0.429	1	0.964374
Ddx3x	0.108549	0.501458	0.15	0.429	1	0.964374
Setd5	0.108549	2.65895	0.4	0.286	1	0.964374
Stx8	0.108934	-1.47398	0.15	0.371	1	0.962836
Nsfl1c	0.108986	-0.914307	0.15	0.4	1	0.962631
Polr2h	0.108986	-1.08602	0.15	0.4	1	0.962631
Pdia4	0.10927	2.01087	0.45	0.343	1	0.9615
Rpl23	0.109395	-0.310666	1	1	1	0.961001
Jpt1	0.109787	-0.875376	0.45	0.771	1	0.95945
Aff4	0.110197	0.904368	0.35	0.171	1	0.957831
Fis1	0.110929	0.728966	0.7	0.657	1	0.954956
Fkbp8	0.110934	-0.582762	0.2	0.457	1	0.954937
Raly	0.111153	-0.531298	0.3	0.629	1	0.954078
Ctnnb1	0.111366	1.69454	0.4	0.257	1	0.953248
Slamf7	0.111775	2.15613	0.3	0.143	1	0.951653
Rasgrp2	0.111775	1.94362	0.3	0.143	1	0.951653
Coro1b	0.111816	-0.716021	0.4	0.686	1	0.951495
Pdzd11	0.112133	1.74089	0.35	0.2	1	0.950267
Psma1	0.112577	-0.593415	0.3	0.6	1	0.94855
Ccnd1	0.112622	-0.344473	0.25	0.571	1	0.948376
Nenf	0.112838	-0.891825	0.1	0.314	1	0.947544
Mrps25	0.112838	-1.20935	0.1	0.314	1	0.947544
Apobr	0.112838	-0.781073	0.1	0.314	1	0.947544
Dtx3	0.112838	-0.886588	0.1	0.314	1	0.947544
Pcbd2	0.112838	-0.790769	0.1	0.314	1	0.947544
Med30	0.112838	-1.03419	0.1	0.314	1	0.947544
Nsmce2	0.112838	-1.07641	0.1	0.314	1	0.947544
Acvrl1	0.112838	-0.132358	0.1	0.314	1	0.947544
Alg1	0.112838	-0.446894	0.1	0.314	1	0.947544
Prdx5	0.112855	-0.501425	0.6	0.771	1	0.94748
Arid1b	0.113246	2.31316	0.4	0.286	1	0.945978
Hsp90ab1	0.1133	0.467496	1	0.914	1	0.945771
Rpl7	0.113326	0.27355	1	0.971	1	0.945671
Tmco1	0.113787	-0.361279	0.15	0.4	1	0.943908
Nfkb2	0.113787	-0.26334	0.15	0.4	1	0.943908
Elf1	0.113802	1.56736	0.5	0.457	1	0.94385
Csnk2a2	0.113834	-2.30637	0.15	0.371	1	0.943728
Hspd1	0.114011	0.795933	0.6	0.543	1	0.943054
Cct7	0.115184	-0.772407	0.45	0.714	1	0.938609
Pank2	0.115562	-0.583054	0.25	0.543	1	0.937185
Ddx5	0.11591	0.439819	0.85	0.771	1	0.935879
Abi1	0.116077	-0.319835	0.2	0.486	1	0.935254
Xrn2	0.116077	-0.360408	0.2	0.486	1	0.935254
Tacc1	0.116229	1.73346	0.45	0.371	1	0.934687
Lat2	0.118101	0.701628	0.15	0.429	1	0.927747
Lmo2	0.11827	-0.573097	0.1	0.314	1	0.927124
Usp48	0.11827	-1.31397	0.1	0.314	1	0.927124
Mthfd2	0.11827	-0.468506	0.1	0.314	1	0.927124
Irak2	0.11827	-0.351387	0.1	0.314	1	0.927124
Sf3a2	0.11827	-0.486187	0.1	0.314	1	0.927124
Cpsf3	0.11827	-0.498691	0.1	0.314	1	0.927124
Nsun2	0.11827	0.171251	0.1	0.314	1	0.927124
Nrip1	0.11827	0.573035	0.1	0.314	1	0.927124
Rexo2	0.118418	1.81628	0.45	0.343	1	0.926581
Tpi1	0.118454	-0.993902	0.7	0.771	1	0.926449
Hmox2	0.118753	-0.106429	0.15	0.4	1	0.925355
Ifi27	0.118906	-0.786642	0.15	0.371	1	0.924797
Rap1a	0.119136	-0.39705	0.4	0.829	1	0.923958
Eif1	0.119362	-0.417	0.95	0.914	1	0.923133
Crip1	0.119422	0.561501	0.95	0.971	1	0.922915
Ubxn4	0.119764	1.35664	0.55	0.486	1	0.921675
Ctsc	0.119902	-0.726661	0.45	0.686	1	0.921174
Efhd2	0.120039	-0.579334	0.7	0.857	1	0.920677
Map1lc3b	0.120247	-0.59815	0.4	0.686	1	0.919925
Pdcl3	0.120328	-1.07288	0.2	0.457	1	0.919634
Lamtor2	0.121253	-0.42076	0.5	0.771	1	0.916307
Vim	0.121385	0.609642	0.95	0.886	1	0.915835
Nup210	0.12284	1.83041	0.35	0.2	1	0.910659
Macf1	0.123213	2.5874	0.45	0.343	1	0.909345
Suz12	0.123517	1.74008	0.3	0.143	1	0.908272
Idi1	0.123517	1.80036	0.3	0.143	1	0.908272
Eif3e	0.123729	-1.04033	0.45	0.714	1	0.907528
Zmiz1	0.123888	-0.191726	0.15	0.4	1	0.906972
Vps26b	0.123906	-0.27137	0.1	0.314	1	0.906909
Wdr18	0.123906	-0.401056	0.1	0.314	1	0.906909
Ndel1	0.123906	-0.707574	0.1	0.314	1	0.906909
Zc3h13	0.123906	0.47599	0.1	0.314	1	0.906909
Vegfb	0.123906	-0.492566	0.1	0.314	1	0.906909
Vta1	0.124153	-1.34327	0.15	0.371	1	0.906043
Clpp	0.124153	-1.04517	0.15	0.371	1	0.906043
Snrpd3	0.124268	-0.631121	0.45	0.686	1	0.90564
Nfe2l2	0.124419	-1.11974	0.2	0.429	1	0.905114
Mdh2	0.124486	-0.514285	0.55	0.771	1	0.90488
Hnrnpu	0.124486	0.701365	0.65	0.714	1	0.90488
Vdac2	0.124825	-0.758555	0.55	0.857	1	0.903698
Eif3c	0.125234	0.722555	0.7	0.6	1	0.902279
Mtch2	0.125253	-0.570962	0.2	0.457	1	0.902212
Gns	0.125253	-0.353554	0.2	0.457	1	0.902212
Selenof	0.125437	1.0311	0.7	0.714	1	0.901574
Psmd12	0.125922	1.54199	0.5	0.486	1	0.899898
Eif3k	0.126275	-0.49426	0.5	0.857	1	0.898683
Pebp1	0.126497	-0.735934	0.4	0.714	1	0.897918
Mtdh	0.126497	1.55518	0.6	0.6	1	0.897918
Stat3	0.127379	-0.223078	0.3	0.571	1	0.894901
Cox5a	0.127641	-0.622764	0.65	0.829	1	0.89401
Dynlrb1	0.127814	-0.477557	0.25	0.514	1	0.893423
Ufm1	0.127814	-0.61974	0.25	0.514	1	0.893423
Hspa1a	0.128608	-0.499198	0.6	0.371	1	0.890733
Rab32	0.129374	-1.61258	0.15	0.343	1	0.888152
Stau1	0.129374	2.87161	0.35	0.229	1	0.888152
Rsbn1l	0.129374	1.73138	0.35	0.229	1	0.888152
Grap2	0.129374	2.48593	0.35	0.229	1	0.888152
Tbl1xr1	0.129554	3.09072	0.4	0.314	1	0.88755
Plcg2	0.129579	-0.80705	0.15	0.371	1	0.887465
Abce1	0.129748	0.353161	0.1	0.314	1	0.886898
Dnm1l	0.129748	0.179987	0.1	0.314	1	0.886898
Erlin1	0.129748	-0.275462	0.1	0.314	1	0.886898
Atp5g2	0.130031	-0.465691	0.9	0.914	1	0.885954
Gng10	0.131245	-0.473009	0.65	0.914	1	0.881919
Cmpk1	0.132175	-0.77283	0.3	0.571	1	0.878851
Top2b	0.133255	1.94661	0.45	0.343	1	0.875318
Supt4a	0.133648	-0.408033	0.3	0.629	1	0.874038
Rftn1	0.13365	1.81896	0.4	0.286	1	0.874032
Akap8	0.13433	1.78324	0.35	0.2	1	0.871827
Ctnna1	0.134665	1.43121	0.4	0.257	1	0.870747
Lsm3	0.134675	-0.142233	0.15	0.4	1	0.870713
Nop53	0.134675	-0.343286	0.15	0.4	1	0.870713
Arrdc4	0.134675	0.514375	0.15	0.4	1	0.870713
Ubfd1	0.134675	-0.542015	0.15	0.4	1	0.870713
Zmiz2	0.134675	0.316877	0.15	0.4	1	0.870713
Pdlim7	0.134675	-0.471493	0.15	0.4	1	0.870713
Gas5	0.135279	-0.147267	0.8	0.686	1	0.868771
Dnajc3	0.135307	1.28581	0.5	0.371	1	0.868678
Cd63	0.135573	1.48256	0.45	0.314	1	0.867827
Psmd14	0.13576	-1.00571	0.25	0.486	1	0.867228
Ptprj	0.135803	1.35275	0.1	0.314	1	0.867092
Commd2	0.135803	-0.642594	0.1	0.314	1	0.867092
Nsd2	0.135803	1.20259	0.1	0.314	1	0.867092
Herpud2	0.135803	-0.0118838	0.1	0.314	1	0.867092
Smarcc1	0.135803	-0.544058	0.1	0.314	1	0.867092
Ddx56	0.135803	0.272068	0.1	0.314	1	0.867092
Apopt1	0.135803	0.0335487	0.1	0.314	1	0.867092
Mrpl16	0.135803	0.364786	0.1	0.314	1	0.867092
Mea1	0.135861	0.0530947	0.2	0.486	1	0.866904
Plekha5	0.136487	2.90525	0.3	0.171	1	0.864908
Arf3	0.137109	-0.96421	0.3	0.571	1	0.862933
Ms4a6b	0.137879	-0.751926	0.25	0.514	1	0.860501
Btg2	0.138594	0.836532	0.65	0.543	1	0.858256
Itm2b	0.13889	-0.491886	0.8	0.914	1	0.857329
Glrx	0.140974	-0.215071	0.2	0.457	1	0.850862
Uchl5	0.140982	-0.903315	0.15	0.371	1	0.850837
Stt3b	0.140982	-0.373392	0.15	0.371	1	0.850837
Pkn1	0.141018	-1.0848	0.25	0.486	1	0.850725
Zfp207	0.141029	-0.531374	0.15	0.343	1	0.850691
Nsmaf	0.141029	2.08667	0.35	0.229	1	0.850691
Cox5b	0.141041	-0.146128	0.75	0.914	1	0.850655
Lamtor1	0.141067	0.052744	0.25	0.571	1	0.850574
Znhit1	0.141193	-0.879217	0.2	0.486	1	0.850187
S100a6	0.141451	0.362764	0.75	0.571	1	0.849395
Dctn6	0.142185	1.47132	0.5	0.457	1	0.847147
Acaa1a	0.142185	1.69039	0.5	0.457	1	0.847147
Naa15	0.142978	2.60309	0.3	0.171	1	0.84473
Polr2g	0.143136	-0.396644	0.25	0.514	1	0.844251
Hnrnpa3	0.143162	-0.368858	0.7	0.914	1	0.844173
App	0.143575	-0.641406	0.35	0.6	1	0.842922
Stk17b	0.143667	-0.659522	0.3	0.543	1	0.842643
Mrpl42	0.143667	-0.170703	0.3	0.543	1	0.842643
Coro1a	0.143886	0.430703	0.85	0.943	1	0.841982
H3f3b	0.143958	-0.308156	0.9	0.943	1	0.841764
Zc3h15	0.144889	-0.310592	0.25	0.543	1	0.838964
Rab10	0.145594	-0.0874481	0.3	0.6	1	0.836856
Ppp1r15a	0.145949	-0.475987	0.2	0.429	1	0.8358
Uchl3	0.146175	0.749701	0.15	0.4	1	0.835128
Fyttd1	0.146175	0.162712	0.15	0.4	1	0.835128
Pcif1	0.146303	-0.375267	0.25	0.571	1	0.834746
Rps26	0.146439	-0.348615	0.95	0.971	1	0.834342
Ppia	0.146439	-0.289299	0.95	0.971	1	0.834342
Dda1	0.146538	-0.756853	0.2	0.457	1	0.83405
Uimc1	0.146538	-0.264573	0.2	0.457	1	0.83405
Nubp1	0.146538	-0.796661	0.2	0.457	1	0.83405
Rnf20	0.146633	1.14618	0.35	0.2	1	0.833767
St3gal4	0.146633	0.733985	0.35	0.2	1	0.833767
Creg1	0.146684	0.186109	0.2	0.486	1	0.833617
Eif3b	0.146684	-0.210305	0.2	0.486	1	0.833617
Akt1	0.146684	-0.0646614	0.2	0.486	1	0.833617
Mmadhc	0.146965	-0.572989	0.15	0.371	1	0.832786
Clasp2	0.146965	-0.808893	0.15	0.371	1	0.832786
Ccdc88b	0.146965	0.0018665	0.15	0.371	1	0.832786
Ccdc86	0.146965	-0.694035	0.15	0.371	1	0.832786
Fosl2	0.147152	-1.17606	0.15	0.343	1	0.832235
Yipf3	0.147152	-1.58545	0.15	0.343	1	0.832235
Arhgdia	0.147278	-0.613289	0.65	0.886	1	0.831861
Bzw1	0.147403	-0.598356	0.3	0.571	1	0.831494
Psmg4	0.147403	1.31633	0.5	0.457	1	0.831494
Ndufv3	0.147985	-0.67888	0.45	0.686	1	0.829782
Igsf8	0.148545	1.24214	0.45	0.4	1	0.828141
H3f3a	0.148747	0.30529	0.85	0.943	1	0.827551
Med27	0.149704	1.89977	0.3	0.171	1	0.824767
Mef2d	0.149704	2.20795	0.3	0.171	1	0.824767
Larp4	0.149704	2.54203	0.3	0.171	1	0.824767
Rnf7	0.150288	-0.440704	0.25	0.543	1	0.823076
H2-Q2	0.150288	-0.835928	0.3	0.514	1	0.823076
Btg1	0.15049	-0.778506	0.7	0.771	1	0.822492
Timm17b	0.150737	-1.07142	0.2	0.4	1	0.821779
Ndufb3	0.150862	-0.430878	0.3	0.6	1	0.82142
Asna1	0.151753	-1.15752	0.2	0.429	1	0.818863
Ptms	0.153458	-0.348271	0.75	0.943	1	0.814009
Ctsd	0.153475	-1.22032	0.15	0.343	1	0.813962
Ufsp2	0.153475	-0.913212	0.15	0.343	1	0.813962
Pcgf5	0.153475	1.72915	0.35	0.229	1	0.813962
Timm13	0.153715	1.20666	0.6	0.571	1	0.813283
Cct6a	0.154058	0.805735	0.55	0.486	1	0.812316
Pole4	0.154109	-0.993325	0.25	0.514	1	0.812171
Mndal	0.154311	-0.463725	0.35	0.629	1	0.811603
Eif4a2	0.154434	1.36566	0.5	0.429	1	0.811256
Map4k1	0.155225	1.45275	0.45	0.343	1	0.809039
D8Ertd738e	0.15625	-0.999998	0.6	0.857	1	0.806179
Ugcg	0.156668	2.08493	0.3	0.171	1	0.805019
Vapb	0.158169	-0.318131	0.2	0.457	1	0.80088
Rab11fip1	0.158169	-0.107446	0.2	0.457	1	0.80088
Pfdn1	0.158169	0.0497105	0.2	0.457	1	0.80088
Prdx6	0.158387	-0.582858	0.45	0.686	1	0.800281
Rpl35	0.158966	-0.339258	0.9	0.971	1	0.798696
Ifnar2	0.159034	1.35396	0.55	0.457	1	0.798509
Errfi1	0.159512	-0.268919	0.15	0.371	1	0.797208
Lrpap1	0.159512	-0.371529	0.15	0.371	1	0.797208
Ocel1	0.159512	-0.569627	0.15	0.371	1	0.797208
Trpv2	0.159512	0.60546	0.15	0.371	1	0.797208
Laptm4a	0.159513	-0.639965	0.3	0.629	1	0.797204
Pten	0.15983	-0.211224	0.25	0.514	1	0.796341
Sf3b4	0.160043	0.954022	0.5	0.429	1	0.795763
Cnn2	0.161458	-0.562113	0.7	0.8	1	0.79194
Ostf1	0.161908	-0.355213	0.45	0.743	1	0.790731
Snhg8	0.16275	0.743934	0.5	0.371	1	0.788479
Tra2b	0.162932	1.02362	0.65	0.6	1	0.787994
Srrt	0.163023	1.77621	0.4	0.286	1	0.787752
Emp1	0.163875	1.94546	0.3	0.171	1	0.785486
Tnrc6b	0.163875	1.92792	0.3	0.171	1	0.785486
Zfp593	0.163886	-0.407646	0.2	0.429	1	0.785458
Snw1	0.164138	-0.106295	0.2	0.486	1	0.784791
Eif2s3x	0.164138	0.177897	0.2	0.486	1	0.784791
Arpc5l	0.16424	-0.353788	0.2	0.457	1	0.784521
Il4ra	0.16424	0.384095	0.2	0.457	1	0.784521
Msn	0.16476	-0.461768	0.5	0.771	1	0.783148
Snx20	0.165242	-0.294981	0.35	0.657	1	0.781879
Tomm6	0.165274	0.3136	0.8	0.686	1	0.781796
Dapp1	0.16571	-0.550275	0.25	0.514	1	0.780651
Gspt1	0.16571	1.66999	0.45	0.4	1	0.780651
Anapc5	0.166081	-0.105958	0.15	0.371	1	0.77968
Sae1	0.166081	-0.69983	0.15	0.371	1	0.77968
Copb2	0.166081	0.16178	0.15	0.371	1	0.77968
Serpina3g	0.166081	0.23481	0.15	0.371	1	0.77968
Clptm1	0.166739	-0.847604	0.15	0.343	1	0.777963
Cfl1	0.166891	-0.320425	0.95	0.971	1	0.777566
Rnps1	0.167193	1.32395	0.45	0.343	1	0.776782
Tnfaip8	0.167406	-0.992494	0.3	0.514	1	0.77623
Lgmn	0.167406	1.22782	0.5	0.4	1	0.77623
Klf6	0.167406	1.06649	0.5	0.4	1	0.77623
Uqcrb	0.167492	-0.709202	0.5	0.771	1	0.776006
Ppp1r18	0.167759	-0.735588	0.4	0.657	1	0.775315
Selenow	0.167911	-0.761456	0.7	0.857	1	0.77492
Nme2	0.168336	-0.385129	0.7	0.886	1	0.773823
Mtln	0.169441	1.63617	0.4	0.286	1	0.77098
Trpc4ap	0.170221	-0.283602	0.2	0.429	1	0.768988
Csnk1g2	0.170485	-0.37976	0.2	0.457	1	0.768313
Polr2j	0.170859	-0.173286	0.3	0.629	1	0.767361
Ube2e1	0.171009	-0.629008	0.35	0.629	1	0.766982
Itgae	0.171751	-0.222245	0.25	0.514	1	0.7651
Nadk	0.172721	-0.75295	0.2	0.4	1	0.762654
Arid4a	0.172721	1.28737	0.4	0.286	1	0.762654
Dnm2	0.172852	0.271072	0.15	0.371	1	0.762326
Rnf5	0.172852	-0.519905	0.15	0.371	1	0.762326
Vps35	0.173686	-0.156718	0.15	0.343	1	0.760236
Srsf1	0.173686	1.40832	0.35	0.229	1	0.760236
Vasp	0.17406	-0.30424	0.45	0.714	1	0.7593
Psma3	0.174332	-0.797887	0.65	0.8	1	0.758622
Ucp2	0.174837	-0.493895	0.8	0.943	1	0.757367
Hnrnpc	0.175909	1.34963	0.45	0.371	1	0.754711
Casp6	0.176737	-1.00096	0.2	0.429	1	0.752674
Ccnd2	0.176737	-1.21737	0.2	0.429	1	0.752674
Tmem208	0.176737	2.0904	0.4	0.314	1	0.752674
Csf2rb2	0.176907	0.0259777	0.2	0.457	1	0.752255
Riok3	0.177793	-0.399611	0.3	0.543	1	0.750086
Rab43	0.177793	1.69125	0.5	0.429	1	0.750086
Eif4g2	0.177908	0.955091	0.6	0.6	1	0.749805
Yy1	0.177956	1.64549	0.45	0.4	1	0.749687
Cebpd	0.179035	1.68798	0.3	0.171	1	0.747062
Snf8	0.1794	-0.367806	0.3	0.6	1	0.746178
Ppa1	0.179606	-0.992225	0.3	0.514	1	0.74568
Pfdn5	0.179798	-0.330088	0.7	0.914	1	0.745216
Icam1	0.180063	0.635034	0.45	0.286	1	0.744574
Rpl35a	0.180735	-0.394069	0.9	1	1	0.742958
Med29	0.180846	1.60895	0.35	0.229	1	0.74269
Lyn	0.181658	-0.452787	0.45	0.657	1	0.740747
Itgb2	0.181658	-0.516633	0.45	0.657	1	0.740747
Baz1a	0.181831	1.07724	0.5	0.457	1	0.740331
Snrnp70	0.1828	1.29001	0.55	0.486	1	0.738024
Srebf2	0.182845	-0.550815	0.2	0.4	1	0.737917
Rsrc2	0.183437	-0.593418	0.2	0.429	1	0.736514
Uba2	0.183437	-0.605974	0.2	0.429	1	0.736514
Rap2a	0.183437	-1.14607	0.2	0.429	1	0.736514
Got1	0.183437	-0.361646	0.2	0.429	1	0.736514
Lsm6	0.183507	-0.155136	0.2	0.457	1	0.736347
Pnp	0.184023	-0.656181	0.3	0.543	1	0.735127
Eif5b	0.184023	1.00934	0.5	0.429	1	0.735127
Lmnb1	0.18556	-0.348821	0.3	0.6	1	0.731515
Rpl21	0.18647	-0.422958	0.85	1	1	0.729391
Tars	0.186995	1.58127	0.3	0.171	1	0.72817
Blvra	0.187009	-0.197222	0.15	0.371	1	0.728137
Gmip	0.187009	2.21891	0.35	0.257	1	0.728137
Psenen	0.187672	1.13989	0.6	0.571	1	0.7266
Ccng1	0.188224	-0.614813	0.15	0.343	1	0.725325
Ddx27	0.18872	-0.560934	0.15	0.314	1	0.724181
Uqcc2	0.189024	-0.211159	0.35	0.629	1	0.723482
Acbd3	0.189834	1.39646	0.4	0.286	1	0.721625
Eif4ebp1	0.190288	0.457335	0.2	0.457	1	0.720589
Psmd2	0.190323	-0.274485	0.2	0.429	1	0.720508
Mknk1	0.192341	2.43597	0.3	0.2	1	0.715929
Cox17	0.193546	-0.523618	0.55	0.743	1	0.713216
Tcerg1	0.194401	2.28029	0.35	0.257	1	0.711301
Anp32e	0.195348	0.12102	0.35	0.6	1	0.709191
Lsm14a	0.195821	-0.661377	0.15	0.343	1	0.70814
Tial1	0.195821	-1.03248	0.15	0.343	1	0.70814
Mrpl27	0.195821	-0.0621363	0.15	0.343	1	0.70814
Tpm3	0.196664	-0.118856	0.75	0.829	1	0.706276
Taldo1	0.197111	-0.32195	0.7	0.886	1	0.705289
Phb	0.197398	-0.0801682	0.2	0.429	1	0.704657
Fibp	0.197398	-0.260528	0.2	0.429	1	0.704657
Borcs8	0.19757	-0.466651	0.25	0.514	1	0.704279
Fam32a	0.19757	-0.118721	0.25	0.514	1	0.704279
Snx6	0.19757	-0.335717	0.25	0.514	1	0.704279
Rbck1	0.19757	0.779075	0.45	0.4	1	0.704279
Uqcrq	0.197893	-0.366476	0.55	0.771	1	0.70357
Rab7	0.201136	-0.391143	0.3	0.571	1	0.696511
Ndufa7	0.201639	-0.63726	0.65	0.829	1	0.695426
Snrpg	0.202281	-0.216068	0.7	0.829	1	0.694046
Ctnnbip1	0.202513	-0.539684	0.25	0.486	1	0.693547
Pak1	0.202513	-0.517852	0.25	0.486	1	0.693547
Batf3	0.20354	0.811901	0.4	0.257	1	0.69135
Sf3a3	0.203641	-0.376126	0.15	0.343	1	0.691134
Smarcd2	0.203641	-0.392801	0.15	0.343	1	0.691134
Maf1	0.203641	-0.422059	0.15	0.343	1	0.691134
Wapl	0.203641	1.48905	0.35	0.229	1	0.691134
Sec62	0.203684	-1.41348	0.3	0.543	1	0.691042
Nucb2	0.203694	1.01046	0.3	0.171	1	0.691023
Ssr4	0.204011	-0.672136	0.65	0.8	1	0.690345
Nptn	0.204351	0.846429	0.6	0.629	1	0.689624
Fcgr2b	0.2044	1.32255	0.4	0.286	1	0.689519
Stk24	0.204447	1.59685	0.45	0.4	1	0.689419
Nudt9	0.204563	-0.823272	0.15	0.314	1	0.689172
Rps15	0.204616	0.384297	1	0.943	1	0.68906
Sf3b1	0.206161	0.654046	0.6	0.657	1	0.685795
Psmb1	0.206408	0.416624	0.85	0.8	1	0.685273
Ier2	0.206597	1.31507	0.6	0.571	1	0.684877
Mif	0.207477	-0.771664	0.95	0.857	1	0.68303
Flt3	0.207891	0.583784	0.55	0.429	1	0.682164
Pdap1	0.208402	-0.405197	0.35	0.629	1	0.681099
Eif3l	0.208516	-0.498713	0.35	0.6	1	0.68086
Ube2h	0.20886	2.16821	0.3	0.2	1	0.680145
Gtf2a2	0.20886	1.58858	0.3	0.2	1	0.680145
Dip2b	0.20886	2.07205	0.3	0.2	1	0.680145
Sri	0.209248	-0.285077	0.5	0.771	1	0.679338
Vapa	0.209396	0.634541	0.65	0.629	1	0.679031
Spop	0.2096	-0.463818	0.25	0.486	1	0.678609
Itsn2	0.2096	-0.224621	0.25	0.486	1	0.678609
Ddx17	0.2096	-0.0756534	0.25	0.486	1	0.678609
Tent5c	0.209824	0.969866	0.15	0.371	1	0.678145
Cnpy3	0.209824	0.855921	0.15	0.371	1	0.678145
Elf2	0.209824	1.96516	0.35	0.257	1	0.678145
Rfc1	0.209824	1.90417	0.35	0.257	1	0.678145
Efr3a	0.209824	1.64602	0.35	0.257	1	0.678145
Mrpl14	0.211497	-0.231342	0.25	0.514	1	0.674697
Eno1b	0.211497	-0.344919	0.25	0.514	1	0.674697
Tmem203	0.211686	-0.672074	0.15	0.343	1	0.674308
Ube2l6	0.211686	0.756493	0.15	0.343	1	0.674308
Rap1gds1	0.211686	-0.170312	0.15	0.343	1	0.674308
Stx12	0.211686	-0.584989	0.15	0.343	1	0.674308
Rad23a	0.211686	0.422156	0.15	0.343	1	0.674308
Lasp1	0.211686	0.171401	0.15	0.343	1	0.674308
Ifngr2	0.211686	-0.0325264	0.15	0.343	1	0.674308
Dpysl2	0.211981	-0.519701	0.2	0.4	1	0.673704
Plekha2	0.212122	-0.102024	0.2	0.429	1	0.673414
Irf9	0.212122	-0.817869	0.2	0.429	1	0.673414
AI662270	0.212975	-0.511901	0.3	0.514	1	0.671671
Iqgap1	0.213203	1.2015	0.6	0.571	1	0.671207
Krtcap2	0.214747	0.739088	0.55	0.543	1	0.668073
Cenpx	0.21481	0.000153729	0.3	0.571	1	0.667945
Cox6b1	0.216395	-0.332202	0.75	0.886	1	0.664753
Fus	0.217091	0.362508	0.7	0.686	1	0.663358
Fth1	0.217392	-0.4955	1	0.971	1	0.662757
Sept7	0.217473	0.0142949	0.4	0.657	1	0.662595
Ankrd10	0.217495	1.83065	0.3	0.2	1	0.662551
Btbd9	0.217495	2.10859	0.3	0.2	1	0.662551
Fam174a	0.217615	-0.530598	0.3	0.543	1	0.662311
Mrps24	0.217615	-0.754394	0.3	0.543	1	0.662311
Ezr	0.217615	-0.477993	0.3	0.543	1	0.662311
Ankrd44	0.21786	1.41973	0.35	0.257	1	0.661823
Ppp1cc	0.21872	-0.0815641	0.3	0.6	1	0.660112
Oat	0.219257	0.279401	0.2	0.457	1	0.659046
Syncrip	0.219257	1.64327	0.4	0.343	1	0.659046
Mef2c	0.219257	1.76765	0.4	0.343	1	0.659046
Prrc2a	0.219257	1.5999	0.4	0.343	1	0.659046
Srgn	0.219294	-0.749316	0.75	0.857	1	0.658972
Ebna1bp2	0.219762	-0.640635	0.2	0.4	1	0.658047
Tm2d2	0.219762	-0.389497	0.2	0.4	1	0.658047
Tnks2	0.219762	-0.613768	0.2	0.4	1	0.658047
Nfkbib	0.219775	-0.09474	0.2	0.429	1	0.658022
Eml4	0.219775	1.4497	0.4	0.314	1	0.658022
AU020206	0.219958	0.200994	0.15	0.343	1	0.657661
Mri1	0.219958	0.166549	0.15	0.343	1	0.657661
Dpy19l1	0.219958	-0.138168	0.15	0.343	1	0.657661
Zwint	0.219958	-0.909083	0.15	0.343	1	0.657661
Hectd1	0.219958	-0.382966	0.15	0.343	1	0.657661
Emc2	0.219958	-0.466322	0.15	0.343	1	0.657661
Dnajc1	0.219958	1.6538	0.35	0.229	1	0.657661
Ran	0.220978	0.498974	0.7	0.629	1	0.655651
Lpcat2	0.221353	-0.635759	0.15	0.314	1	0.654915
Golgb1	0.221353	-0.673028	0.15	0.314	1	0.654915
Otulinl	0.221617	-0.471367	0.4	0.629	1	0.654396
Rab11b	0.221893	-0.723056	0.3	0.571	1	0.653855
Copz1	0.222256	-0.549317	0.35	0.571	1	0.653146
Tmem179b	0.222256	-0.45869	0.35	0.571	1	0.653146
Lrrfip1	0.222316	-0.488715	0.35	0.6	1	0.653029
Psmb5	0.222706	0.535032	0.65	0.629	1	0.652268
Mapkapk2	0.224309	0.11593	0.25	0.486	1	0.649153
Phc2	0.224309	-0.269417	0.25	0.486	1	0.649153
Prpf19	0.224309	0.777551	0.45	0.371	1	0.649153
Ergic1	0.226114	1.44262	0.35	0.257	1	0.645673
Khsrp	0.226114	1.84609	0.35	0.257	1	0.645673
Cdc40	0.226384	1.78396	0.3	0.2	1	0.645155
Fgfr1op2	0.227506	-0.8907	0.3	0.514	1	0.643007
Pip5k1c	0.227623	0.431463	0.2	0.429	1	0.642783
Sash3	0.227747	0.770233	0.4	0.286	1	0.642548
Pltp	0.228459	0.463093	0.15	0.343	1	0.641192
Rragc	0.228459	0.0201752	0.15	0.343	1	0.641192
Yif1a	0.228459	-0.33782	0.15	0.343	1	0.641192
Psmd13	0.22918	-0.0663278	0.35	0.629	1	0.639823
Rab5if	0.229456	-0.744348	0.35	0.6	1	0.6393
Selenot	0.230108	-1.90816	0.15	0.314	1	0.638068
Pdhb	0.230108	-1.40685	0.15	0.314	1	0.638068
Tmem223	0.230108	-1.22519	0.15	0.314	1	0.638068
Cmtm6	0.231935	-0.2697	0.25	0.486	1	0.634635
Ift20	0.231935	-0.635375	0.25	0.486	1	0.634635
Pura	0.233613	2.10682	0.4	0.371	1	0.631503
Rbm38	0.234589	1.70202	0.35	0.257	1	0.629692
Magohb	0.235529	2.05856	0.3	0.2	1	0.627956
Adam19	0.235529	2.08712	0.3	0.2	1	0.627956
Soat1	0.23567	0.807913	0.2	0.429	1	0.627696
Max	0.23567	-0.390042	0.2	0.429	1	0.627696
Trf	0.23567	1.97053	0.4	0.314	1	0.627696
Ifitm1	0.23567	-4.22566	0.3	0.371	1	0.627696
Arl2bp	0.235936	-0.617515	0.2	0.4	1	0.627206
Itgb1bp1	0.235936	-0.253115	0.2	0.4	1	0.627206
Stat2	0.235936	2.06428	0.4	0.286	1	0.627206
Mlf2	0.236423	-0.187892	0.35	0.629	1	0.62631
Atp5o	0.236611	-0.0554678	0.45	0.743	1	0.625965
Atp5g3	0.236881	-0.171714	0.75	0.914	1	0.62547
Fam107b	0.237192	-0.165684	0.15	0.343	1	0.624901
Hras	0.237192	-0.264205	0.15	0.343	1	0.624901
Arcn1	0.237192	0.141745	0.15	0.343	1	0.624901
Ppp2r5c	0.237565	-0.504652	0.25	0.457	1	0.624217
Dazap2	0.238304	-0.429177	0.45	0.714	1	0.622868
Dcaf8	0.239107	-0.844509	0.15	0.314	1	0.621408
Ccs	0.239107	-1.01392	0.15	0.314	1	0.621408
Napa	0.239742	-0.409103	0.25	0.486	1	0.620256
Fcer1g	0.2398	0.700453	0.75	0.629	1	0.620152
Coa3	0.240553	-0.153753	0.3	0.6	1	0.618789
Esyt1	0.24145	1.18195	0.45	0.4	1	0.617172
Psma2	0.241509	0.589991	0.8	0.743	1	0.617066
Drap1	0.241869	-0.00467477	0.5	0.743	1	0.616421
Ube2b	0.24273	-0.512565	0.3	0.514	1	0.614876
Kctd12	0.242973	-0.657271	0.25	0.429	1	0.614441
Hnrnpul2	0.243827	-0.227221	0.35	0.629	1	0.612918
Tgfbr2	0.243916	0.656117	0.2	0.429	1	0.612761
Ola1	0.244143	-0.508886	0.3	0.571	1	0.612356
Dctpp1	0.244143	0.642426	0.5	0.457	1	0.612356
Hnrnpa2b1	0.244147	0.418978	0.9	0.857	1	0.612349
Colgalt1	0.244331	0.0447307	0.2	0.4	1	0.612021
Api5	0.244932	1.31515	0.3	0.2	1	0.610954
Gimap3	0.244932	1.77942	0.3	0.2	1	0.610954
Ahsa1	0.245611	-0.486332	0.25	0.457	1	0.609752
Pex2	0.246158	-0.236627	0.15	0.343	1	0.608787
Kras	0.246158	-0.0444119	0.15	0.343	1	0.608787
Rbm7	0.246158	-0.400889	0.15	0.343	1	0.608787
Mapkapk3	0.246158	-0.0574078	0.15	0.343	1	0.608787
Fem1c	0.246158	0.0376716	0.15	0.343	1	0.608787
Tsnax	0.248351	-0.773174	0.15	0.314	1	0.604934
Mapre2	0.248351	-0.85366	0.15	0.314	1	0.604934
Usp8	0.248503	1.95655	0.35	0.286	1	0.604669
Snu13	0.249131	-0.891655	0.5	0.743	1	0.603571
1110004F10Rik	0.249384	-0.186393	0.25	0.514	1	0.603131
Ssu72	0.250605	-0.790172	0.3	0.514	1	0.60101
Fam162a	0.251432	-0.851033	0.35	0.514	1	0.59958
Hnrnpdl	0.251896	0.0429171	0.3	0.571	1	0.598779
Ddx6	0.251896	0.980743	0.5	0.457	1	0.598779
Pdrg1	0.252362	0.149584	0.2	0.429	1	0.597976
Emc4	0.252934	-0.388557	0.2	0.4	1	0.596993
Naxe	0.252934	-0.357144	0.2	0.4	1	0.596993
Gm2a	0.252966	-0.677239	0.75	0.8	1	0.596938
Snrpf	0.254342	-0.67474	0.55	0.743	1	0.594582
Fkbp15	0.254596	1.96874	0.3	0.2	1	0.594149
Rhoa	0.254707	-0.232543	0.85	0.857	1	0.593959
Ppig	0.255909	0.206663	0.25	0.486	1	0.591915
H2-M3	0.255909	0.117818	0.25	0.486	1	0.591915
Canx	0.256052	1.00529	0.6	0.571	1	0.591672
H2-Q1	0.257304	-0.756425	0.45	0.629	1	0.589554
Ccnl2	0.257372	1.99628	0.35	0.286	1	0.589438
Kmo	0.257843	-0.485387	0.15	0.314	1	0.588645
Ccdc85b	0.257843	-0.525324	0.15	0.314	1	0.588645
Fmc1	0.258035	1.68434	0.4	0.371	1	0.588321
Akr1b3	0.258333	-0.346658	0.4	0.629	1	0.587821
Ifitm2	0.258601	-0.968003	0.55	0.686	1	0.587371
Atp5e	0.259068	-0.348855	0.9	0.971	1	0.586586
Use1	0.259753	1.10929	0.4	0.343	1	0.58544
Oxct1	0.259753	1.20139	0.4	0.343	1	0.58544
Ece1	0.259819	1.21389	0.5	0.457	1	0.585328
Bax	0.260494	-0.404501	0.45	0.714	1	0.584203
Tapbpl	0.261745	-0.218889	0.2	0.4	1	0.582121
Thoc7	0.261745	-0.339298	0.2	0.4	1	0.582121
Zfand3	0.261889	-0.645169	0.2	0.371	1	0.581883
Cib1	0.262271	0.0582926	0.25	0.457	1	0.581249
Bex3	0.262271	-0.391713	0.25	0.457	1	0.581249
Mrpl23	0.263479	-0.242347	0.3	0.543	1	0.579255
Tmem167	0.263878	-0.236815	0.3	0.6	1	0.578597
Mrpl24	0.26427	-0.170592	0.25	0.486	1	0.577953
Klf3	0.264522	0.734881	0.3	0.2	1	0.577539
Acly	0.264796	1.23468	0.15	0.343	1	0.577089
Sat1	0.265452	-0.39395	0.6	0.8	1	0.576013
Tmpo	0.265794	1.54937	0.45	0.4	1	0.575455
Ppp1r11	0.266236	-0.358817	0.45	0.743	1	0.574734
Cd44	0.266886	1.42198	0.45	0.429	1	0.573675
Ccndbp1	0.267583	-0.155189	0.15	0.314	1	0.572542
Dbndd2	0.267583	-0.0641062	0.15	0.314	1	0.572542
Akirin1	0.267583	-0.286961	0.15	0.314	1	0.572542
Klhdc10	0.267583	-1.20414	0.15	0.314	1	0.572542
Spcs3	0.267583	-0.56801	0.15	0.314	1	0.572542
Timm22	0.267583	-0.314499	0.15	0.314	1	0.572542
Creb3	0.267583	2.35012	0.3	0.229	1	0.572542
Rer1	0.267603	-0.784905	0.35	0.6	1	0.57251
Ndufa8	0.267912	-0.831593	0.35	0.571	1	0.572008
Ndufb10	0.268198	0.543881	0.65	0.6	1	0.571544
Dnajb1	0.268437	1.24466	0.45	0.314	1	0.571158
Tnfrsf13b	0.268437	1.16402	0.4	0.343	1	0.571158
Tagln2	0.269273	0.824788	0.7	0.743	1	0.569807
Polr2i	0.27001	-1.03869	0.3	0.486	1	0.56862
Aebp2	0.27073	1.2817	0.35	0.257	1	0.567463
Ap1s2	0.270767	0.71077	0.2	0.4	1	0.567404
Cd300a	0.270767	0.950864	0.4	0.286	1	0.567404
Cox20	0.270888	-0.523344	0.25	0.457	1	0.56721
Elavl1	0.270888	-0.568079	0.25	0.457	1	0.56721
Rbm8a	0.271016	1.29027	0.5	0.543	1	0.567005
Plbd1	0.273679	-0.427134	0.8	0.914	1	0.562758
Ms4a6c	0.274138	1.11306	0.55	0.543	1	0.56203
Bcl10	0.27447	0.688083	0.15	0.343	1	0.561504
Ubqln1	0.27447	0.138674	0.15	0.343	1	0.561504
Pdha1	0.27447	0.900375	0.15	0.343	1	0.561504
Wdr82	0.274711	0.449391	0.3	0.2	1	0.561124
Ndufs7	0.274736	0.417444	0.7	0.686	1	0.561085
Phb2	0.275727	-0.221432	0.35	0.6	1	0.559521
Srsf10	0.275918	1.16817	0.45	0.457	1	0.55922
Micos13	0.276058	-0.413976	0.5	0.686	1	0.559
Csk	0.276107	-0.501237	0.35	0.571	1	0.558923
Wipf1	0.277318	1.26081	0.25	0.429	1	0.557022
Dnajc2	0.277318	-0.727512	0.25	0.429	1	0.557022
Dars	0.277573	0.216213	0.15	0.314	1	0.556623
Noc2l	0.277573	-0.552643	0.15	0.314	1	0.556623
Usf2	0.277573	-0.355978	0.15	0.314	1	0.556623
Josd2	0.277573	-1.0953	0.15	0.314	1	0.556623
Ap2b1	0.277573	-0.418903	0.15	0.314	1	0.556623
Gps1	0.277573	-0.331149	0.15	0.314	1	0.556623
Mapk1ip1l	0.277573	-0.367552	0.15	0.314	1	0.556623
Tctex1d2	0.277573	-0.164796	0.15	0.314	1	0.556623
Amdhd2	0.277573	-0.28666	0.15	0.314	1	0.556623
Pex16	0.277573	2.46333	0.3	0.229	1	0.556623
Mcm4	0.277573	2.21614	0.3	0.229	1	0.556623
Syap1	0.277573	2.89581	0.3	0.229	1	0.556623
H1f0	0.278579	-0.46608	0.3	0.486	1	0.555051
Eef1g	0.278737	0.35289	0.75	0.771	1	0.554805
Mpeg1	0.279583	0.821383	0.65	0.543	1	0.553489
Msrb1	0.279696	-0.453976	0.25	0.457	1	0.553313
Cacybp	0.279999	0.288229	0.2	0.4	1	0.552843
Commd4	0.280152	-0.40885	0.3	0.543	1	0.552606
Cd72	0.280332	-0.922231	0.2	0.343	1	0.552327
Gpr132	0.280332	-1.1187	0.2	0.343	1	0.552327
Nrros	0.280332	-1.09361	0.2	0.343	1	0.552327
Tiparp	0.2805	-0.36255	0.2	0.371	1	0.552068
Gtf2b	0.2805	-0.683555	0.2	0.371	1	0.552068
Fcf1	0.2805	-0.280208	0.2	0.371	1	0.552068
Snrpc	0.281552	-0.28361	0.25	0.486	1	0.550441
Med21	0.281821	-1.10149	0.25	0.429	1	0.550026
Atp6v0e	0.281862	0.361038	0.75	0.743	1	0.549964
Swi5	0.281968	-0.284938	0.45	0.743	1	0.549801
Trappc2l	0.283879	-0.343959	0.3	0.514	1	0.546866
Ube2l3	0.283879	-0.551101	0.3	0.514	1	0.546866
Sars	0.283879	1.41468	0.45	0.429	1	0.546866
Zc3h7a	0.284384	0.638957	0.35	0.229	1	0.546095
Pold4	0.285142	-0.525996	0.4	0.657	1	0.544938
Agfg1	0.285165	1.04953	0.3	0.2	1	0.544903
S100a1	0.285289	1.45226	0.35	0.286	1	0.544714
Jarid2	0.285289	1.67581	0.35	0.286	1	0.544714
Serf2	0.28576	-0.273239	0.85	0.971	1	0.543999
Sugt1	0.286397	-0.33252	0.25	0.429	1	0.543031
Cops4	0.287814	-0.450819	0.15	0.314	1	0.540888
Pdcd2l	0.287814	-0.790163	0.15	0.314	1	0.540888
Vkorc1	0.287814	-0.205052	0.15	0.314	1	0.540888
Supt6	0.287814	-0.331278	0.15	0.314	1	0.540888
Susd3	0.287814	-0.302415	0.15	0.314	1	0.540888
Oxa1l	0.287814	-0.586662	0.15	0.314	1	0.540888
Wtap	0.287814	0.135996	0.15	0.314	1	0.540888
Sart1	0.287814	-0.250173	0.15	0.314	1	0.540888
Rsf1	0.287814	2.14776	0.3	0.229	1	0.540888
Senp6	0.287814	1.67368	0.3	0.229	1	0.540888
Smim24	0.287814	1.64451	0.3	0.229	1	0.540888
Cnot8	0.288174	0.488183	0.2	0.429	1	0.540345
Tnni2	0.288174	1.17401	0.4	0.314	1	0.540345
Ogfrl1	0.288698	0.309918	0.25	0.457	1	0.539557
Exosc5	0.288698	-0.367948	0.25	0.457	1	0.539557
Cdv3	0.288698	-0.329778	0.25	0.457	1	0.539557
Cntrl	0.289443	0.363015	0.2	0.4	1	0.538437
Dennd4a	0.289443	0.362892	0.2	0.4	1	0.538437
Srek1	0.289443	0.630445	0.2	0.4	1	0.538437
Rplp2	0.289779	-0.234834	0.95	0.943	1	0.537933
Hint3	0.290134	-0.677528	0.2	0.371	1	0.537401
Asap1	0.290134	-0.126269	0.2	0.371	1	0.537401
Camk1d	0.290163	1.15921	0.35	0.257	1	0.537357
Taok3	0.290475	-0.490921	0.3	0.457	1	0.536892
Tmem50a	0.290592	0.432488	0.55	0.543	1	0.536716
Papola	0.291665	-0.346207	0.35	0.629	1	0.535116
Eif3m	0.294173	-0.649609	0.5	0.714	1	0.531398
C1d	0.295034	0.80417	0.35	0.286	1	0.530128
Pcnp	0.295034	1.69863	0.35	0.286	1	0.530128
Gusb	0.295676	-1.05206	0.25	0.429	1	0.529185
Clec10a	0.295885	1.47163	0.3	0.2	1	0.528877
Hspe1	0.295938	-0.665268	0.55	0.8	1	0.5288
Tmed2	0.296758	-0.233514	0.35	0.6	1	0.527597
Flna	0.297638	1.14488	0.4	0.314	1	0.526311
Rpl8	0.297686	0.218059	0.95	0.886	1	0.526242
Glrx3	0.297892	-0.192634	0.25	0.457	1	0.525941
Anxa2	0.297939	-0.378642	0.65	0.8	1	0.525872
Mapkap1	0.298307	0.0453668	0.15	0.314	1	0.525336
Arl5a	0.298307	0.0557231	0.15	0.314	1	0.525336
Lin7c	0.298307	-0.0888159	0.15	0.314	1	0.525336
Gmps	0.298307	0.39286	0.15	0.314	1	0.525336
Sumf1	0.298307	-0.33725	0.15	0.314	1	0.525336
Sap30	0.298307	-0.738092	0.15	0.314	1	0.525336
Ormdl2	0.298307	0.0919253	0.15	0.314	1	0.525336
Rbfa	0.298307	-0.144276	0.15	0.314	1	0.525336
Tnpo1	0.298307	1.89278	0.3	0.229	1	0.525336
Snrnp40	0.299099	-0.127718	0.2	0.4	1	0.524185
Kdm6b	0.299099	-0.0609225	0.2	0.4	1	0.524185
Irak1	0.299099	-0.081222	0.2	0.4	1	0.524185
Nisch	0.299099	2.65699	0.35	0.314	1	0.524185
Scpep1	0.299586	-0.197335	0.25	0.486	1	0.523479
Nsd1	0.299989	-0.508169	0.2	0.371	1	0.522895
Smc6	0.300805	0.387206	0.25	0.514	1	0.521716
Prpf8	0.301591	1.37719	0.45	0.429	1	0.520582
Rpl10	0.30193	-0.301876	0.95	0.971	1	0.520094
Ppp1r12a	0.302562	1.36381	0.4	0.371	1	0.519186
Tma7	0.302858	-0.267117	0.6	0.857	1	0.518761
Nme1	0.304238	0.218147	0.7	0.629	1	0.516787
Irf2bp2	0.304544	-0.513785	0.5	0.629	1	0.516351
Tmem30a	0.305153	-0.494705	0.25	0.429	1	0.515483
Arl6ip4	0.305153	1.15476	0.4	0.343	1	0.515483
Rpl15	0.305871	-0.364236	0.85	0.943	1	0.514462
Eif4g3	0.306481	-0.280835	0.3	0.543	1	0.513596
Selenos	0.306481	0.176931	0.3	0.543	1	0.513596
Serinc3	0.30728	-0.458879	0.25	0.457	1	0.512466
Flii	0.30728	-0.000342408	0.25	0.457	1	0.512466
Eif5a	0.307698	-0.318491	0.65	0.857	1	0.511876
Pbrm1	0.308968	0.575682	0.2	0.4	1	0.510086
Nr4a2	0.308968	-1.20785	0.25	0.371	1	0.510086
Dmac1	0.309053	0.154938	0.15	0.314	1	0.509967
Nup98	0.309053	-0.0059517	0.15	0.314	1	0.509967
Hnrnpr	0.309053	2.03751	0.3	0.229	1	0.509967
Sbno1	0.309053	1.59186	0.3	0.229	1	0.509967
Ktn1	0.309053	1.82404	0.3	0.229	1	0.509967
Malsu1	0.310064	-0.181568	0.2	0.371	1	0.508548
Slc25a17	0.310064	-0.824964	0.2	0.371	1	0.508548
Rpl7l1	0.310064	-0.280915	0.2	0.371	1	0.508548
Znrd2	0.310064	-0.662218	0.2	0.371	1	0.508548
Cpne2	0.310514	-0.49812	0.2	0.343	1	0.507919
Mt1	0.31057	-2.44422	0.5	0.6	1	0.507841
Rab2a	0.310585	-0.191139	0.35	0.571	1	0.50782
Rbbp7	0.310585	-0.0758137	0.35	0.571	1	0.50782
Cs	0.31097	-0.515085	0.35	0.543	1	0.507282
Dock10	0.31097	0.915365	0.5	0.457	1	0.507282
Ivns1abp	0.311024	1.66197	0.45	0.457	1	0.507207
Smu1	0.312047	1.47228	0.4	0.371	1	0.50578
Psmb3	0.312725	-0.259704	0.5	0.743	1	0.504837
Tmem14c	0.313345	-0.488509	0.4	0.6	1	0.503977
Arpc1b	0.31409	0.247104	0.9	0.886	1	0.502945
Rpsa	0.314396	-0.147501	1	0.971	1	0.502523
Rpn2	0.316496	-0.483207	0.4	0.629	1	0.499632
Vdac1	0.317698	1.19111	0.55	0.657	1	0.497986
Ptrhd1	0.318374	0.289019	0.45	0.371	1	0.497063
Rpl13a	0.318614	0.210498	0.95	0.971	1	0.496735
Tomm5	0.319413	0.713767	0.45	0.4	1	0.495647
Gnai3	0.320051	0.351445	0.15	0.314	1	0.494781
Med8	0.320051	0.287107	0.15	0.314	1	0.494781
Nol12	0.320051	0.24104	0.15	0.314	1	0.494781
Ehmt2	0.320051	-0.0366173	0.15	0.314	1	0.494781
Arfgap2	0.320051	2.17022	0.3	0.229	1	0.494781
Afg3l1	0.320051	1.46342	0.3	0.229	1	0.494781
Pdcd5	0.320101	-0.233974	0.35	0.543	1	0.494714
Ppp2r5a	0.320241	0.931399	0.45	0.457	1	0.494522
Bcl7c	0.320361	0.274576	0.2	0.371	1	0.494361
Bbip1	0.320361	-0.172146	0.2	0.371	1	0.494361
Hipk2	0.321034	-0.646151	0.2	0.343	1	0.493449
Tmem173	0.321726	1.24877	0.4	0.371	1	0.492514
Ppp1r2	0.322198	-0.924968	0.25	0.4	1	0.491878
Gnai2	0.322397	-0.313694	0.85	0.886	1	0.491609
Myh9	0.323183	0.405304	0.75	0.743	1	0.490551
Arhgap30	0.324181	1.21397	0.3	0.486	1	0.489213
Paip2	0.324181	-0.120908	0.3	0.486	1	0.489213
Ube2k	0.324705	1.06607	0.4	0.343	1	0.488511
Sumo3	0.324705	1.29137	0.4	0.343	1	0.488511
Irf1	0.324917	-0.127587	0.3	0.543	1	0.488228
Ankrd11	0.326638	0.292494	0.25	0.457	1	0.485934
Rsl1d1	0.326638	-0.281298	0.25	0.457	1	0.485934
Srpk1	0.327264	0.770275	0.4	0.314	1	0.485102
Prelid1	0.327297	-0.10766	0.55	0.743	1	0.485058
Cnih4	0.327987	-0.327817	0.35	0.6	1	0.484144
Pfkp	0.327987	-0.142607	0.4	0.571	1	0.484144
Gls	0.328051	1.65268	0.4	0.4	1	0.484058
Gnb1	0.328328	0.356654	0.75	0.771	1	0.483692
Atp6v1g1	0.328419	-0.505043	0.45	0.743	1	0.483572
Uck2	0.329344	0.340366	0.2	0.4	1	0.48235
Exosc8	0.329344	0.326077	0.2	0.4	1	0.48235
Ctcf	0.329344	0.807993	0.2	0.4	1	0.48235
Trafd1	0.32951	-0.308563	0.3	0.514	1	0.482131
Slc35b1	0.32951	-0.28634	0.3	0.514	1	0.482131
Rock1	0.32951	0.199126	0.3	0.514	1	0.482131
Rgs19	0.330878	0.281794	0.2	0.371	1	0.480332
Plaa	0.330878	-0.376623	0.2	0.371	1	0.480332
Snrpa	0.330878	-0.0552736	0.2	0.371	1	0.480332
Guk1	0.330878	-0.403454	0.2	0.371	1	0.480332
Fundc2	0.330878	-0.116935	0.2	0.371	1	0.480332
Rab4b	0.33094	-0.264008	0.4	0.686	1	0.48025
Rgs2	0.33094	-0.651038	0.5	0.629	1	0.48025
Rpl23a	0.331036	0.260098	0.85	0.886	1	0.480125
Lrrfip2	0.331302	0.489257	0.15	0.314	1	0.479775
Riok1	0.331302	0.0925776	0.15	0.314	1	0.479775
Akap9	0.331302	1.65655	0.3	0.229	1	0.479775
Rps12	0.331525	0.142042	1	1	1	0.479484
Ptprc	0.333309	0.792158	0.6	0.6	1	0.477153
Aph1a	0.3344	-0.0222175	0.3	0.543	1	0.475734
Cdk9	0.334781	-0.632156	0.25	0.429	1	0.475239
Txnip	0.334781	1.46481	0.4	0.343	1	0.475239
Slfn2	0.335381	-0.524215	0.7	0.743	1	0.474461
Rnf2	0.33622	0.933487	0.35	0.286	1	0.473377
Timm17a	0.336607	-0.125252	0.25	0.457	1	0.472876
Celf2	0.336607	0.932859	0.25	0.457	1	0.472876
Eapp	0.336607	-0.106402	0.25	0.457	1	0.472876
Ik	0.336607	0.484065	0.25	0.457	1	0.472876
Olfm1	0.337451	-0.751353	0.5	0.6	1	0.47179
Spag7	0.337551	0.58738	0.4	0.314	1	0.471661
Cwc15	0.337917	0.196766	0.25	0.486	1	0.471189
H2-DMb1	0.337917	-0.531364	0.3	0.457	1	0.471189
Rpl10a	0.340276	0.0773432	0.95	0.943	1	0.468169
Ikzf2	0.341432	0.691299	0.3	0.2	1	0.466695
Ube2e3	0.341616	-0.858238	0.2	0.371	1	0.466461
Eloa	0.341616	-0.0365501	0.2	0.371	1	0.466461
Ptk2b	0.341616	-0.0476041	0.2	0.371	1	0.466461
Fam173a	0.341616	-0.442534	0.2	0.371	1	0.466461
Rhog	0.342039	0.135273	0.7	0.686	1	0.465924
Pgs1	0.342765	-0.931102	0.2	0.343	1	0.465003
Ergic2	0.342806	0.153056	0.15	0.314	1	0.464951
Ciapin1	0.342806	0.381428	0.15	0.314	1	0.464951
Rlim	0.342806	0.810138	0.15	0.314	1	0.464951
Rad23b	0.343712	-0.158735	0.3	0.486	1	0.463806
Chmp2a	0.34387	-0.107855	0.35	0.657	1	0.463605
Ywhae	0.344324	0.45481	0.75	0.714	1	0.463033
Pigp	0.345056	-0.456049	0.25	0.429	1	0.462111
Bsg	0.345185	0.462134	0.7	0.657	1	0.461948
Wdfy4	0.347041	1.22184	0.55	0.629	1	0.45962
Zfp800	0.347068	1.23206	0.35	0.286	1	0.459585
Dennd5a	0.347068	1.38915	0.35	0.286	1	0.459585
1110038F14Rik	0.347068	1.09065	0.35	0.286	1	0.459585
Sra1	0.348534	0.0110997	0.3	0.571	1	0.457755
Timm10b	0.348843	0.495582	0.65	0.771	1	0.45737
Mtch1	0.348955	-0.91945	0.35	0.514	1	0.45723
Rpl7a	0.349071	-0.252185	0.85	0.943	1	0.457086
Rpl5	0.349071	-0.387243	0.85	0.943	1	0.457086
Pdia6	0.349337	0.687852	0.55	0.6	1	0.456756
Hmg20b	0.350571	1.5768	0.35	0.314	1	0.455223
Ddx21	0.351925	0.61098	0.4	0.371	1	0.45355
Camta1	0.352575	-0.728929	0.2	0.371	1	0.452748
Arl8b	0.352575	0.0430502	0.2	0.371	1	0.452748
Atxn2l	0.352575	0.418346	0.2	0.371	1	0.452748
Mcrip1	0.352575	-0.16836	0.2	0.371	1	0.452748
Txndc15	0.352575	-0.0468171	0.2	0.371	1	0.452748
Ybx3	0.352632	0.844665	0.5	0.486	1	0.452678
Aimp1	0.353321	-0.350164	0.4	0.629	1	0.45183
Rgs1	0.353321	-1.06851	0.5	0.571	1	0.45183
Arf4	0.353321	1.13934	0.5	0.571	1	0.45183
Pafah1b1	0.353321	0.433208	0.55	0.543	1	0.45183
Pak2	0.353321	0.879808	0.55	0.543	1	0.45183
Rnf114	0.353366	-0.670734	0.25	0.4	1	0.451775
Bin1	0.353366	-0.863452	0.25	0.4	1	0.451775
Sgk3	0.354562	0.229958	0.15	0.314	1	0.450308
Copg2	0.354562	0.683034	0.15	0.314	1	0.450308
Amfr	0.354562	0.0318506	0.15	0.314	1	0.450308
Polr2c	0.354562	0.310138	0.15	0.314	1	0.450308
Cmtm3	0.354562	1.08469	0.3	0.229	1	0.450308
Kmt2a	0.354562	1.25991	0.3	0.229	1	0.450308
Mbtd1	0.354562	1.23032	0.3	0.229	1	0.450308
Chd2	0.354677	2.14404	0.3	0.257	1	0.450167
Sec61a1	0.35553	-0.42027	0.25	0.429	1	0.449124
Ddx39	0.35553	-0.326063	0.25	0.429	1	0.449124
Arpc4	0.355833	0.132849	0.7	0.829	1	0.448754
Sept6	0.357127	0.154231	0.25	0.457	1	0.447177
Pea15a	0.358215	-0.125567	0.3	0.457	1	0.445856
Rpl18a	0.358326	-0.151232	1	0.971	1	0.445721
Ppp2ca	0.358358	0.337362	0.3	0.571	1	0.445683
Lypla1	0.361503	0.820953	0.2	0.4	1	0.441888
Myadm	0.362378	-0.554121	0.3	0.429	1	0.440839
Fam50a	0.362935	0.856451	0.5	0.571	1	0.440171
Srsf5	0.363254	1.13239	0.55	0.657	1	0.439789
Pcmtd1	0.363754	0.146494	0.2	0.371	1	0.439193
Rnpep	0.363754	0.0622272	0.2	0.371	1	0.439193
Hpf1	0.363754	0.0556589	0.2	0.371	1	0.439193
Auh	0.363754	-0.336264	0.2	0.371	1	0.439193
Fosb	0.364166	-0.331221	0.25	0.4	1	0.438701
Bub3	0.364166	-0.756262	0.25	0.4	1	0.438701
Pmpcb	0.365414	-0.254738	0.2	0.343	1	0.437214
E2f4	0.365414	-0.286283	0.2	0.343	1	0.437214
Sec61b	0.365646	-0.317973	0.75	0.829	1	0.436939
Dnajc7	0.366182	0.527005	0.35	0.6	1	0.436304
Ssr2	0.366202	-0.0662825	0.25	0.429	1	0.43628
Fdps	0.366202	0.0336537	0.25	0.429	1	0.43628
Ube2j2	0.366202	-0.0516564	0.25	0.429	1	0.43628
Traf3ip3	0.366569	1.64306	0.3	0.229	1	0.435844
Naga	0.36689	0.68224	0.6	0.686	1	0.435465
Eef1b2	0.367521	-0.389063	0.9	0.971	1	0.434718
Kmt2e	0.367676	0.158971	0.25	0.457	1	0.434534
Ndufb2	0.368354	-0.531135	0.35	0.543	1	0.433734
Odc1	0.368354	-0.0822982	0.35	0.543	1	0.433734
Commd7	0.368646	0.721646	0.25	0.486	1	0.433391
Eif5	0.368646	0.942532	0.3	0.457	1	0.433391
Chd4	0.368978	0.56929	0.45	0.457	1	0.432999
Mapre1	0.369258	-0.11318	0.3	0.514	1	0.432671
Slc38a2	0.369425	1.06668	0.35	0.286	1	0.432474
Tmem176b	0.369642	0.962919	0.4	0.314	1	0.432218
Srp9	0.369791	-0.565663	0.55	0.771	1	0.432044
Plekho1	0.370997	-0.53338	0.6	0.771	1	0.430629
Map7d1	0.372646	1.40561	0.35	0.314	1	0.428703
Ccdc59	0.372646	1.26362	0.35	0.314	1	0.428703
Sptssa	0.372711	0.62689	0.55	0.543	1	0.428628
Fos	0.372834	-0.0707022	0.7	0.571	1	0.428485
Ndufa3	0.373775	-0.510241	0.7	0.8	1	0.42739
Napsa	0.373775	-0.686773	0.75	0.771	1	0.42739
Bclaf1	0.374551	-0.0856114	0.35	0.629	1	0.426489
Sh3glb1	0.374742	-0.58549	0.5	0.714	1	0.426267
Casp8	0.375151	0.037318	0.2	0.371	1	0.425794
Ptpmt1	0.375151	0.436737	0.2	0.371	1	0.425794
Uvrag	0.375151	0.462284	0.2	0.371	1	0.425794
Rassf1	0.375151	0.276527	0.2	0.371	1	0.425794
Siva1	0.375151	0.956906	0.2	0.371	1	0.425794
Rela	0.37517	-0.347742	0.25	0.4	1	0.425772
Rpl36al	0.376448	-0.168545	0.9	0.857	1	0.424295
Rps7	0.376896	-0.281741	0.95	0.943	1	0.423778
Rps27a	0.376931	-0.263161	1	0.971	1	0.423739
Dusp11	0.377071	-0.105227	0.25	0.429	1	0.423576
Cxcl9	0.377071	-1.60292	0.3	0.4	1	0.423576
Dctn2	0.378522	-0.286334	0.35	0.543	1	0.421909
Zmat2	0.378522	-0.357474	0.35	0.543	1	0.421909
Glo1	0.378522	1.06487	0.45	0.486	1	0.421909
Gabarapl2	0.379547	-0.349631	0.4	0.6	1	0.420734
Nfkbia	0.379586	0.0185699	0.55	0.686	1	0.42069
Mpp6	0.38386	1.20533	0.4	0.371	1	0.415827
Ppp6r1	0.38386	0.915909	0.4	0.371	1	0.415827
Myd88	0.38386	1.1201	0.4	0.371	1	0.415827
2310011J03Rik	0.38386	0.905819	0.4	0.371	1	0.415827
Myo1g	0.38386	0.642368	0.4	0.371	1	0.415827
Csnk2a1	0.384	1.2373	0.35	0.314	1	0.415669
Pcbp2	0.385471	-0.0941099	0.4	0.657	1	0.414009
Rp2	0.386767	0.234265	0.2	0.371	1	0.412551
1810058I24Rik	0.387712	0.946564	0.45	0.514	1	0.411491
Anpep	0.388138	0.356734	0.25	0.429	1	0.411014
Dap	0.388138	0.418137	0.25	0.429	1	0.411014
Me2	0.388138	-0.233629	0.25	0.429	1	0.411014
Tbc1d8	0.388138	0.00157454	0.4	0.343	1	0.411014
Sipa1	0.388975	-0.172532	0.2	0.343	1	0.410078
1810037I17Rik	0.389048	0.49776	0.7	0.686	1	0.409997
Chtop	0.38935	-0.051719	0.25	0.457	1	0.40966
Mrpl51	0.38935	-0.112827	0.25	0.457	1	0.40966
Tmem256	0.389388	0.442434	0.65	0.629	1	0.409617
Trmt112	0.389388	0.78757	0.65	0.629	1	0.409617
Eif2s2	0.390243	-0.476925	0.6	0.771	1	0.408665
Setd2	0.390534	1.59809	0.3	0.257	1	0.408341
Sirt7	0.390534	1.74778	0.3	0.257	1	0.408341
Rps4x	0.391259	-0.184707	0.95	0.971	1	0.407536
Tap1	0.392746	-0.820101	0.45	0.6	1	0.405888
Ndufa13	0.392994	-0.434592	0.65	0.829	1	0.405614
Nsa2	0.394236	-0.223783	0.65	0.886	1	0.404244
Sfpq	0.39478	-0.52196	0.45	0.571	1	0.403645
Hmgcr	0.394887	0.797247	0.4	0.371	1	0.403527
Neat1	0.394887	1.35061	0.4	0.371	1	0.403527
Jak2	0.395544	0.563981	0.55	0.571	1	0.402805
Surf4	0.395746	-0.201728	0.3	0.486	1	0.402583
Lnpep	0.395746	1.65086	0.4	0.429	1	0.402583
Rpl31	0.395948	0.207238	0.85	0.943	1	0.402361
Rps11	0.39611	-0.219	0.9	1	1	0.402184
1810026B05Rik	0.397785	1.76534	0.35	0.343	1	0.400352
Fkbp2	0.398102	0.731038	0.55	0.6	1	0.400005
Nmi	0.3986	0.330986	0.2	0.371	1	0.399463
Ddx54	0.3986	-0.0902131	0.2	0.371	1	0.399463
Nudcd3	0.3986	0.509573	0.2	0.371	1	0.399463
Il10ra	0.39937	0.55085	0.35	0.543	1	0.398624
Sar1b	0.3994	-0.116742	0.25	0.429	1	0.398592
Polr2l	0.400472	0.120749	0.25	0.457	1	0.397428
Ppdpf	0.400943	-0.301047	0.3	0.514	1	0.396917
Ranbp9	0.401095	-0.235537	0.2	0.343	1	0.396753
Creb1	0.40296	1.93603	0.3	0.257	1	0.394738
Slc29a3	0.40296	2.46775	0.3	0.257	1	0.394738
Emd	0.403376	-0.53194	0.4	0.543	1	0.39429
Sf1	0.405793	0.0527441	0.4	0.657	1	0.391695
Rps16	0.40593	-0.175218	1	1	1	0.391549
Ndufb5	0.406062	-0.266547	0.5	0.743	1	0.391408
Ndufs2	0.406104	0.37739	0.4	0.371	1	0.391363
Cyth4	0.407036	-0.0792889	0.35	0.6	1	0.390367
Uqcrc1	0.407036	0.584572	0.5	0.514	1	0.390367
Tmem106a	0.407333	1.34916	0.35	0.314	1	0.39005
Polr2f	0.407333	1.30046	0.35	0.314	1	0.39005
Dad1	0.408326	-0.287281	0.45	0.657	1	0.388993
Zfp706	0.408326	0.655838	0.55	0.6	1	0.388993
Yif1b	0.409394	-0.695522	0.25	0.4	1	0.387858
Stip1	0.409394	-0.51353	0.25	0.4	1	0.387858
Bhlhe40	0.410367	-0.646139	0.45	0.571	1	0.386828
Prkd3	0.410635	1.38886	0.35	0.286	1	0.386544
Rnf13	0.410647	-0.105598	0.2	0.371	1	0.386531
Wbp11	0.410647	0.61918	0.2	0.371	1	0.386531
Ubac2	0.410647	0.100538	0.2	0.371	1	0.386531
Hnrnpll	0.410647	0.700445	0.2	0.371	1	0.386531
Mta2	0.410647	0.382192	0.2	0.371	1	0.386531
Emc7	0.410856	-0.118058	0.25	0.429	1	0.38631
Lactb	0.410856	-0.512393	0.25	0.429	1	0.38631
Sdad1	0.411117	0.897433	0.45	0.457	1	0.386035
Got2	0.411117	1.12667	0.45	0.457	1	0.386035
Map4	0.411117	1.11889	0.45	0.457	1	0.386035
Eif1b	0.411783	0.299314	0.25	0.457	1	0.385332
Tmem189	0.411857	0.0124331	0.3	0.514	1	0.385253
Rin3	0.411857	0.186739	0.3	0.514	1	0.385253
Cope	0.412693	-0.483546	0.5	0.686	1	0.384373
Cstb	0.413421	-0.673245	0.4	0.629	1	0.383608
Add3	0.413438	0.0343357	0.2	0.343	1	0.383589
Cnp	0.414026	-0.620623	0.4	0.543	1	0.382973
Hadha	0.41562	1.7756	0.3	0.257	1	0.381303
Pum2	0.41562	1.61542	0.3	0.257	1	0.381303
Lyst	0.41562	1.83115	0.3	0.257	1	0.381303
Slc7a5	0.416752	1.18301	0.35	0.286	1	0.380123
Fndc3a	0.416752	0.980777	0.35	0.286	1	0.380123
Tsn	0.417827	0.227596	0.3	0.486	1	0.379004
Mvp	0.417827	-0.156556	0.3	0.486	1	0.379004
Cdk2ap2	0.418679	0.827058	0.4	0.629	1	0.378119
Crlf2	0.420895	-0.178019	0.35	0.543	1	0.375827
Tgfbi	0.421203	-0.405671	0.25	0.4	1	0.375508
Larp4b	0.421203	1.84626	0.35	0.343	1	0.375508
Kdm1a	0.422506	0.185352	0.25	0.429	1	0.374167
Rab24	0.422506	0.0422614	0.25	0.429	1	0.374167
Stub1	0.422506	-0.125465	0.25	0.429	1	0.374167
Anp32b	0.42286	0.264526	0.65	0.686	1	0.373803
Ssna1	0.422946	0.0998665	0.3	0.514	1	0.373715
Nop58	0.422946	0.226736	0.45	0.429	1	0.373715
Twf2	0.423039	-0.287817	0.45	0.714	1	0.37362
Psmd4	0.423039	0.729828	0.6	0.629	1	0.37362
H2-D1	0.425515	-0.178295	0.85	0.886	1	0.371085
D16Ertd472e	0.426004	0.0840841	0.2	0.343	1	0.370587
Prmt1	0.428444	0.0451875	0.35	0.6	1	0.368106
Eif4b	0.428444	0.597947	0.5	0.514	1	0.368106
Il7r	0.428512	-0.579892	0.2	0.314	1	0.368037
Utp3	0.428512	1.12205	0.3	0.257	1	0.368037
Usp15	0.428512	1.52673	0.3	0.257	1	0.368037
Plscr3	0.428512	1.13072	0.3	0.257	1	0.368037
Emc10	0.4291	1.18489	0.4	0.371	1	0.367441
Rab18	0.4291	1.01835	0.4	0.371	1	0.367441
Chd7	0.429134	0.845147	0.3	0.486	1	0.367407
Ap1m1	0.429134	0.0494923	0.3	0.486	1	0.367407
Mdh1	0.429349	-0.531823	0.55	0.771	1	0.36719
Ighm	0.430309	0.14007	0.35	0.571	1	0.36622
Usp12	0.430331	1.30051	0.3	0.229	1	0.366197
Cyba	0.430386	-0.301812	0.85	0.857	1	0.366142
Srsf7	0.432077	0.656138	0.55	0.571	1	0.364439
Tor1aip1	0.433209	0.0432976	0.25	0.4	1	0.363302
Jtb	0.433209	-0.276581	0.25	0.4	1	0.363302
Osgep	0.433209	-0.602867	0.25	0.4	1	0.363302
Arhgef1	0.433216	0.989966	0.45	0.457	1	0.363296
Hexa	0.433216	0.875549	0.45	0.457	1	0.363296
Bin3	0.434346	0.086706	0.25	0.429	1	0.362164
Gars	0.434965	0.32126	0.25	0.457	1	0.361545
Cdkn1a	0.435119	-0.770056	0.3	0.457	1	0.361392
Ier3ip1	0.435371	0.172043	0.6	0.657	1	0.361141
Fip1l1	0.435382	0.434056	0.2	0.371	1	0.361129
Fkbp4	0.435382	0.252381	0.2	0.371	1	0.361129
Slc15a3	0.435382	0.553255	0.2	0.371	1	0.361129
Stoml2	0.438789	-0.0535337	0.2	0.343	1	0.357744
Chmp3	0.438789	-0.455325	0.2	0.343	1	0.357744
Hdac2	0.438789	0.392079	0.2	0.343	1	0.357744
Cct2	0.43979	0.650318	0.65	0.714	1	0.356754
Sec11c	0.439922	0.178439	0.6	0.571	1	0.356625
Slc25a11	0.440617	-0.0234791	0.3	0.486	1	0.355939
Mrps28	0.440617	1.16013	0.4	0.429	1	0.355939
Rps27l	0.440666	-0.416453	0.55	0.686	1	0.35589
Hyou1	0.440876	0.887941	0.4	0.371	1	0.355683
Preb	0.441633	-0.497498	0.2	0.314	1	0.354938
Ssrp1	0.441698	1.17953	0.35	0.286	1	0.354875
Ier5	0.44216	-0.781019	0.5	0.657	1	0.354421
Hexb	0.44216	-0.550359	0.5	0.657	1	0.354421
Ubl3	0.442646	-0.454513	0.4	0.6	1	0.353944
Slc25a39	0.443085	1.10005	0.45	0.486	1	0.353513
B230219D22Rik	0.443876	1.41048	0.35	0.314	1	0.352738
Mark2	0.443876	0.638944	0.35	0.314	1	0.352738
Bscl2	0.443876	0.636935	0.35	0.314	1	0.352738
Ube2i	0.44418	-0.0335644	0.55	0.657	1	0.352441
Eif4e2	0.445411	-0.322188	0.25	0.4	1	0.351239
Ywhaq	0.445411	1.83656	0.35	0.343	1	0.351239
Fh1	0.445641	0.0786628	0.3	0.514	1	0.351015
Btla	0.445641	0.435854	0.3	0.514	1	0.351015
Ybx1	0.44657	-0.219361	0.9	0.971	1	0.350111
Rps10	0.44657	-0.191547	0.95	0.943	1	0.350111
Tpt1	0.446602	0.135857	1	0.971	1	0.350079
Wdr33	0.446833	0.201349	0.25	0.457	1	0.349854
Psmb10	0.44831	-0.184108	0.4	0.657	1	0.348422
Coq10b	0.451793	0.187804	0.2	0.343	1	0.345061
Slbp	0.451793	0.167799	0.2	0.343	1	0.345061
B9d2	0.451793	-0.177754	0.2	0.343	1	0.345061
Alkbh6	0.451793	-0.18393	0.2	0.343	1	0.345061
Tmem126a	0.451793	0.0831575	0.2	0.343	1	0.345061
Vps36	0.451793	-0.0310899	0.2	0.343	1	0.345061
H2afx	0.451793	0.375246	0.2	0.343	1	0.345061
Nek7	0.451793	0.0867946	0.35	0.257	1	0.345061
Lypla2	0.452274	-0.0646958	0.3	0.486	1	0.344598
Strap	0.452274	0.0965797	0.3	0.486	1	0.344598
Dazap1	0.452274	1.55043	0.4	0.429	1	0.344598
Ifi35	0.452588	0.368125	0.35	0.571	1	0.344297
Hnrnpul1	0.452836	-0.773039	0.3	0.429	1	0.344059
Mrpl57	0.452836	0.121098	0.3	0.429	1	0.344059
Hdgf	0.452836	1.19645	0.4	0.371	1	0.344059
Cox6a1	0.453391	0.362894	0.7	0.771	1	0.343527
Scand1	0.454143	-0.226161	0.7	0.8	1	0.342807
Irgm1	0.454982	-0.409174	0.2	0.314	1	0.342006
Trib1	0.454982	1.1504	0.3	0.257	1	0.342006
Txn2	0.455987	-0.0932305	0.35	0.514	1	0.341048
Stxbp2	0.456461	-1.05547	0.25	0.371	1	0.340597
Bptf	0.456461	1.14532	0.35	0.314	1	0.340597
Ugp2	0.457538	0.512958	0.3	0.229	1	0.339573
Mrpl12	0.457806	-0.231875	0.25	0.4	1	0.339318
Dpm2	0.457806	1.76458	0.35	0.343	1	0.339318
Psmd7	0.458258	0.563734	0.5	0.486	1	0.33889
Sptlc2	0.458594	0.180439	0.25	0.429	1	0.338572
S100a13	0.458727	-0.0565954	0.3	0.457	1	0.338446
Timm8b	0.458727	0.936734	0.4	0.4	1	0.338446
Ube3a	0.458884	1.1509	0.25	0.457	1	0.338297
Ndufs6	0.459321	-0.116175	0.4	0.657	1	0.337884
Mff	0.460956	0.346303	0.2	0.371	1	0.336341
Pin1	0.460956	0.961658	0.2	0.371	1	0.336341
Ndufc2	0.461105	0.140457	0.6	0.743	1	0.3362
Ndufb6	0.461742	-0.192742	0.45	0.657	1	0.3356
Cuta	0.461742	0.456094	0.55	0.6	1	0.3356
Pa2g4	0.461754	0.477582	0.55	0.486	1	0.335589
Phf5a	0.461783	0.208592	0.3	0.543	1	0.335562
Ctsh	0.462235	-0.267101	0.6	0.771	1	0.335137
Clk1	0.462828	0.697613	0.35	0.314	1	0.334581
Prkar1a	0.463934	0.42414	0.6	0.6	1	0.333544
Sec11a	0.464104	-0.341485	0.3	0.486	1	0.333385
Itgax	0.464104	0.285262	0.3	0.486	1	0.333385
Mtx1	0.465011	0.724989	0.2	0.343	1	0.332537
Eif2b1	0.465011	0.614094	0.2	0.343	1	0.332537
Snrnp27	0.465011	-0.382522	0.2	0.343	1	0.332537
Zfand6	0.465011	0.572079	0.2	0.343	1	0.332537
Fuca1	0.465912	-0.219742	0.45	0.714	1	0.331696
Vamp8	0.467646	-0.33032	0.55	0.8	1	0.330083
Dnajc8	0.467844	-0.116506	0.4	0.629	1	0.329899
Foxp1	0.468554	-0.244903	0.2	0.314	1	0.32924
Rab1a	0.468554	1.05047	0.3	0.257	1	0.32924
Sptbn1	0.468554	1.07853	0.3	0.257	1	0.32924
Mrpl49	0.468554	1.01407	0.3	0.257	1	0.32924
Mrps26	0.470393	-0.362868	0.25	0.4	1	0.327539
Ddx24	0.470393	-0.0532069	0.25	0.4	1	0.327539
Trp53	0.470393	1.46606	0.35	0.343	1	0.327539
Snx3	0.471976	-0.175059	0.55	0.771	1	0.32608
Tle5	0.471976	-0.446962	0.6	0.743	1	0.32608
Cct5	0.473206	-0.125747	0.45	0.743	1	0.32495
Ptpa	0.473498	0.648769	0.3	0.543	1	0.324682
Lsm8	0.474051	0.193204	0.2	0.371	1	0.324175
Capza2	0.475659	-0.549639	0.7	0.8	1	0.322704
Selplg	0.475659	0.424322	0.8	0.743	1	0.322704
Psme2	0.477617	-0.277062	0.8	0.857	1	0.320921
Gatad2b	0.478442	0.420858	0.2	0.343	1	0.320171
Pop7	0.478442	0.502629	0.2	0.343	1	0.320171
Adgrg5	0.478442	0.449715	0.2	0.343	1	0.320171
Ptp4a3	0.478442	0.196621	0.2	0.343	1	0.320171
Tecr	0.479186	-0.0901886	0.4	0.629	1	0.319496
Samhd1	0.480331	0.618646	0.7	0.629	1	0.31846
Stk4	0.48095	0.314342	0.3	0.514	1	0.3179
Bcl3	0.482222	-0.145728	0.25	0.371	1	0.316753
Mrpl17	0.482222	-0.557071	0.25	0.371	1	0.316753
Hsd17b12	0.482348	-0.713504	0.2	0.314	1	0.316639
Psmd11	0.483036	0.482252	0.3	0.457	1	0.31602
Cebpb	0.483168	0.243326	0.25	0.4	1	0.315901
Nsmce4a	0.483168	-0.291084	0.25	0.4	1	0.315901
Atp1b3	0.483168	0.238593	0.25	0.4	1	0.315901
Ddx50	0.483582	0.558174	0.25	0.429	1	0.31553
Smarcb1	0.483582	0.355192	0.25	0.429	1	0.31553
Eif3a	0.484155	-0.293268	0.45	0.657	1	0.315016
Slc3a2	0.485374	-0.56104	0.4	0.486	1	0.313923
Nars	0.487197	1.15604	0.45	0.514	1	0.312296
Nfkb1	0.488272	0.344055	0.3	0.486	1	0.311338
Mtpn	0.488272	0.3428	0.3	0.486	1	0.311338
Metap2	0.488272	0.229488	0.3	0.486	1	0.311338
Smim11	0.488272	0.920356	0.4	0.429	1	0.311338
Lamp2	0.488272	1.28643	0.4	0.429	1	0.311338
Eif3f	0.488556	-0.246045	0.7	0.914	1	0.311085
Atp5j2	0.48884	0.361391	0.9	0.829	1	0.310834
Rpl11	0.489421	-0.261501	0.9	0.943	1	0.310318
Fkbp1a	0.490591	0.482623	0.7	0.743	1	0.30928
Skap2	0.490677	0.47303	0.55	0.543	1	0.309204
Pmepa1	0.491373	-0.190735	0.35	0.514	1	0.308589
Wnk1	0.491373	1.30797	0.45	0.457	1	0.308589
Fkbp3	0.491373	0.563806	0.45	0.457	1	0.308589
Sod1	0.491373	0.699925	0.45	0.457	1	0.308589
Itm2c	0.491514	-0.243934	0.55	0.714	1	0.308464
Fam89b	0.49613	-0.0903838	0.25	0.4	1	0.304405
Slco3a1	0.49613	1.2886	0.35	0.343	1	0.304405
Atp6v0a2	0.49636	0.676566	0.2	0.314	1	0.304203
Pts	0.49636	-1.1689	0.2	0.314	1	0.304203
Gnl1	0.49636	0.0205857	0.2	0.314	1	0.304203
Arih1	0.49636	1.18334	0.3	0.257	1	0.304203
Mbd2	0.499043	-0.128749	0.35	0.571	1	0.301862
Bin2	0.499526	0.770446	0.5	0.543	1	0.301442
Ubtf	0.500101	0.909815	0.3	0.229	1	0.300942
Aamp	0.500605	0.0131493	0.3	0.486	1	0.300504
Rbx1	0.500839	-0.194293	0.65	0.743	1	0.300301
Ptbp1	0.501391	0.518132	0.45	0.486	1	0.299824
Dnajb11	0.501391	1.00284	0.45	0.486	1	0.299824
Ifitm3	0.503437	-0.611795	0.55	0.629	1	0.298055
Xbp1	0.503487	1.22186	0.45	0.457	1	0.298011
Prr13	0.504203	0.308995	0.6	0.714	1	0.297394
Naa38	0.50531	0.185805	0.3	0.514	1	0.296442
Emc6	0.50531	0.384039	0.45	0.429	1	0.296442
Atp5a1	0.505418	0.267191	0.65	0.714	1	0.296349
Susd6	0.505928	0.894238	0.2	0.343	1	0.295911
Ly86	0.507144	-0.00441658	0.45	0.657	1	0.294869
Rps18	0.507431	0.384089	0.65	0.771	1	0.294623
Ubap2l	0.508029	0.0263791	0.3	0.457	1	0.294112
Arl4c	0.508754	-0.0375766	0.25	0.371	1	0.293492
Gpr171	0.508754	-0.483464	0.25	0.371	1	0.293492
Map2k1	0.509275	0.242896	0.25	0.4	1	0.293048
Trappc1	0.509275	-0.0622911	0.25	0.4	1	0.293048
Cggbp1	0.509292	0.0162815	0.25	0.429	1	0.293033
Capns1	0.509905	-0.450012	0.65	0.686	1	0.292511
Tpgs1	0.510586	0.079619	0.2	0.314	1	0.291931
Lrrc59	0.510586	0.52679	0.2	0.314	1	0.291931
Sdccag8	0.510586	1.21049	0.3	0.257	1	0.291931
Sigmar1	0.510586	1.08132	0.3	0.257	1	0.291931
Mapk14	0.510586	1.51376	0.3	0.257	1	0.291931
Ifrd1	0.51104	-1.10481	0.45	0.514	1	0.291545
Uqcrh	0.511324	-0.240001	0.85	0.886	1	0.291304
Suclg1	0.513102	0.204394	0.3	0.486	1	0.289796
Dcun1d5	0.513102	-0.0747776	0.3	0.486	1	0.289796
Ndufaf8	0.513102	0.252274	0.3	0.486	1	0.289796
Ntan1	0.513521	-0.0787464	0.35	0.543	1	0.289442
Luc7l2	0.517318	0.743706	0.55	0.514	1	0.286243
2410006H16Rik	0.517893	-0.38261	0.7	0.714	1	0.28576
Rheb	0.51885	0.473324	0.55	0.6	1	0.284958
Mgst3	0.519976	1.22662	0.3	0.286	1	0.284016
Morc3	0.519976	1.78612	0.3	0.286	1	0.284016
1110038B12Rik	0.519976	1.82892	0.3	0.286	1	0.284016
Mbp	0.519976	2.43704	0.3	0.286	1	0.284016
Tmed3	0.520353	-0.397846	0.4	0.571	1	0.283702
Tpr	0.520353	0.885033	0.5	0.514	1	0.283702
Plin2	0.520775	-0.314768	0.3	0.457	1	0.28335
Prcp	0.520775	-0.103152	0.3	0.457	1	0.28335
Rab5a	0.520775	-0.271611	0.3	0.457	1	0.28335
Psmd3	0.520775	0.493693	0.4	0.4	1	0.28335
Cpne3	0.522301	-0.045495	0.25	0.371	1	0.282079
Tapbp	0.522513	-0.50371	0.45	0.629	1	0.281903
[truncated: 843 more rows]

## Sheet: cDC1.Lfucose.D7.vs.D0
Gene	p_val	avg_log2FC	pct.1	pct.2	p_val_adj	log10P
Gm42418	1.07645e-08	2.02237	1	1	0.000206871	7.96801
Gapdh	1.08631e-08	-2.01809	0.788	0.971	0.000208768	7.96405
Cd74	3.84404e-08	-1.65807	0.879	1	0.000738747	7.41521
H2-Eb1	9.90803e-08	-1.88975	0.788	1	0.00190413	7.00401
H2-Aa	1.30974e-07	-1.43226	0.848	1	0.00251705	6.88282
Hba-a1	2.61319e-07	7.89247	0.576	0	0.00502203	6.58283
Gpi1	1.07646e-06	-1.63678	0.727	1	0.0206873	5.968
mt-Co1	1.50105e-06	1.46577	1	0.857	0.0288471	5.82361
mt-Nd4	2.30286e-06	2.05786	0.848	0.457	0.0442563	5.63773
mt-Atp8	3.63135e-06	2.00208	0.879	0.486	0.0697873	5.43993
Ldha	3.99953e-06	-1.39068	0.788	0.971	0.0768629	5.39799
mt-Cytb	4.42326e-06	1.90235	0.939	0.514	0.0850063	5.35426
mt-Nd2	6.30204e-06	1.54019	0.97	0.486	0.121113	5.20052
mt-Co3	8.21768e-06	1.60987	1	0.743	0.157927	5.08525
Ly6a	1.16092e-05	-2.28697	0.273	0.8	0.223105	4.9352
Aldoa	1.19978e-05	-1.38382	0.727	0.943	0.230574	4.9209
mt-Atp6	1.34056e-05	1.63174	0.909	0.6	0.257629	4.87271
Fgl2	2.21953e-05	-1.79828	0.333	0.8	0.426548	4.65374
Cd84	2.95723e-05	-4.86714	0	0.429	0.56832	4.52912
Timd4	2.95723e-05	-6.52673	0	0.429	0.56832	4.52912
Ywhah	3.09464e-05	-1.49584	0.758	0.943	0.594728	4.50939
H2-Q4	3.426e-05	-1.9533	0.667	0.829	0.658408	4.46521
H2-K1	3.91988e-05	-1.08442	0.879	0.943	0.753323	4.40673
mt-Co2	4.32348e-05	1.47252	0.939	0.829	0.830885	4.36417
mt-Nd5	5.49218e-05	2.12357	0.727	0.286	1	4.26026
Igha	6.25671e-05	-6.43992	0	0.4	1	4.20365
H2afy	6.65822e-05	1.34811	0.909	0.8	1	4.17664
mt-Nd1	8.14623e-05	1.66495	0.879	0.657	1	4.08904
Ndufa5	0.000107823	-1.76801	0.273	0.743	1	3.96729
Gm34680	0.000109379	5.737	0.364	0	1	3.96106
Slc44a2	0.000112439	4.07436	0.485	0.086	1	3.94908
Pkm	0.000126668	-1.49096	0.788	0.857	1	3.89733
Rassf4	0.000128825	2.31315	0.667	0.229	1	3.89
Dab2	0.00012994	-4.26632	0	0.371	1	3.88626
Ms4a6d	0.000168136	-3.40964	0.03	0.429	1	3.77434
Tuba1b	0.000174631	-2.33842	0.394	0.771	1	3.75788
Rps2	0.000200637	-0.569547	0.97	0.943	1	3.69759
Arrb2	0.000206542	-2.33704	0.273	0.629	1	3.68499
Il21r	0.000212847	-4.21702	0.03	0.4	1	3.67193
B2m	0.000231957	-0.622614	0.97	0.943	1	3.63459
Upb1	0.000238188	5.58103	0.333	0	1	3.62308
Psmb8	0.000254252	-0.900072	0.879	0.943	1	3.59474
Cd7	0.000254981	3.67998	0.545	0.171	1	3.59349
Cd86	0.000256182	-2.90416	0.182	0.571	1	3.59145
Mapkapk3	0.000265131	-4.01754	0	0.343	1	3.57654
Ftl1	0.000287416	-0.958352	0.909	0.971	1	3.54149
Uba52	0.000323087	-0.90134	0.909	0.943	1	3.49068
Gm10076	0.00034599	1.568	0.697	0.371	1	3.46094
Ramp1	0.000353349	3.18695	0.455	0.086	1	3.4518
Gm26917	0.000401786	2.78314	0.758	0.4	1	3.39601
Cldn1	0.000406939	-2.23091	0.091	0.486	1	3.39047
Flna	0.00042297	2.10447	0.667	0.314	1	3.37369
Nup210	0.000427222	2.62104	0.576	0.2	1	3.36935
mt-Nd4l	0.00045224	0.885388	0.848	0.457	1	3.34463
Vps29	0.000457341	-2.15187	0.242	0.629	1	3.33976
Bcl2a1d	0.000467157	-1.60598	0.273	0.686	1	3.33054
Cxcl16	0.000471349	-2.05468	0.273	0.629	1	3.32666
Atox1	0.000514068	-0.769808	0.848	1	1	3.28898
Spon1	0.000514208	-3.50701	0.03	0.371	1	3.28886
Plaat3	0.000521277	-1.52915	0.242	0.743	1	3.28293
Arhgap1	0.000531988	-3.767	0	0.314	1	3.2741
Mgl2	0.000531988	-5.9968	0	0.314	1	3.2741
Rps12	0.000564519	0.449456	0.97	1	1	3.24832
Actg1	0.000564519	-0.803653	1	1	1	3.24832
Scimp	0.000564634	-2.49983	0.121	0.514	1	3.24823
Eno1	0.00057371	-1.58665	0.273	0.657	1	3.24131
Mpc1	0.000574537	-1.96751	0.364	0.714	1	3.24068
Slc15a3	0.000584922	-3.10774	0.03	0.371	1	3.2329
Rpl31	0.000590002	0.588678	0.939	0.943	1	3.22915
Lilrb4a	0.000606107	-2.41553	0.091	0.486	1	3.21745
Rpl37a	0.00064654	0.498071	1	1	1	3.1894
Xist	0.000650472	2.20718	0.697	0.371	1	3.18677
Cd209a	0.000717043	3.02568	0.455	0.086	1	3.14445
Rnf6	0.000754287	-3.45935	0.03	0.371	1	3.12246
Rps9	0.00100645	0.474412	0.97	0.943	1	2.99721
Entpd1	0.00105112	-1.50978	0.091	0.486	1	2.97835
Itga4	0.00105141	3.00339	0.515	0.2	1	2.97823
H2-D1	0.00107852	-0.772533	0.818	0.886	1	2.96717
Gngt2	0.00110227	-2.32969	0.182	0.571	1	2.95771
Tmsb4x	0.00114685	-0.612008	1	1	1	2.94049
Gdi2	0.00116118	-1.1772	0.848	0.914	1	2.9351
H2-Oa	0.00119066	-1.56648	0.333	0.714	1	2.92421
Gatm	0.00124782	-2.28378	0.273	0.6	1	2.90385
5031439G07Rik	0.00127459	2.17571	0.606	0.371	1	2.89463
Zeb2	0.00127551	4.23378	0.364	0.057	1	2.89432
Tespa1	0.00132833	-2.61081	0.061	0.4	1	2.87669
H2-Ab1	0.00136664	-0.848827	0.727	0.971	1	2.86434
Ly6e	0.00136664	-1.00893	0.788	0.914	1	2.86434
Maff	0.0013708	-2.93971	0.03	0.343	1	2.86303
Phf5a	0.00142939	-1.25756	0.121	0.543	1	2.84485
Cldnd1	0.00145763	1.74038	0.545	0.171	1	2.83635
Fcgr3	0.00145833	-2.71449	0.03	0.343	1	2.83614
Rps23	0.00148154	0.440942	0.939	0.971	1	2.82929
Rpl29	0.00160334	-0.638218	0.879	0.914	1	2.79497
Ube2j1	0.0016415	-1.94029	0.121	0.486	1	2.78476
Havcr2	0.0016499	-2.54423	0.121	0.457	1	2.78254
H2afz	0.00167832	-0.990477	0.939	0.914	1	2.77512
Snx20	0.00171806	-1.74692	0.333	0.657	1	2.76496
Gbp2	0.00175806	-2.85328	0.061	0.371	1	2.75497
Itpr1	0.00178186	2.96558	0.545	0.257	1	2.74913
Myo1f	0.00178186	2.72446	0.545	0.257	1	2.74913
Glrx	0.00183037	-2.34236	0.121	0.457	1	2.73746
Tuba1a	0.00189526	-1.14497	0.212	0.657	1	2.72233
Ahnak	0.0018979	1.98997	0.697	0.429	1	2.72173
Bola3	0.00190953	-1.97416	0.152	0.543	1	2.71907
Lsr	0.00191949	-3.87193	0.03	0.314	1	2.71681
Lsp1	0.0019436	1.02835	0.909	0.971	1	2.71139
Chchd2	0.00195767	-0.798244	0.697	0.857	1	2.70826
Tgm2	0.00197299	-2.46722	0.061	0.4	1	2.70487
Tmem167	0.00207584	-2.0183	0.273	0.6	1	2.68281
Zmynd15	0.00208679	-3.37017	0.061	0.371	1	2.68052
Ifi205	0.00216234	-1.36399	0.424	0.771	1	2.66508
Scamp3	0.00220715	-1.64166	0.152	0.543	1	2.65617
Hnrnpll	0.00220832	-2.23748	0.061	0.371	1	2.65594
H2-M3	0.00222467	-1.3796	0.121	0.486	1	2.65273
Gak	0.00226558	2.78798	0.394	0.086	1	2.64482
Tbc1d9	0.00229335	-0.164852	0.121	0.514	1	2.63953
Ly6c1	0.00236735	4.72373	0.333	0.057	1	2.62574
Gbp9	0.00245733	-2.79133	0.03	0.314	1	2.60954
Foxp1	0.00246465	2.16038	0.606	0.314	1	2.60824
Mif	0.0025839	-1.19875	0.727	0.857	1	2.58772
Padi2	0.00261286	3.24745	0.364	0.086	1	2.58288
Tep1	0.00270516	2.17693	0.545	0.257	1	2.56781
Tox4	0.0027321	2.00583	0.545	0.229	1	2.5635
Serinc1	0.00276209	-1.60566	0.061	0.371	1	2.55876
Lmo1	0.00276209	3.27986	0.364	0.086	1	2.55876
Mmp14	0.00294763	-2.42554	0.03	0.314	1	2.53053
Gosr2	0.00295903	-2.41229	0.091	0.429	1	2.52885
Tagln2	0.00297333	1.69084	0.788	0.743	1	2.52676
Cst3	0.00310368	-0.813449	1	1	1	2.50812
Ncoa1	0.00314527	3.17821	0.394	0.114	1	2.50234
Rara	0.0031505	2.02824	0.515	0.229	1	2.50162
Sh3bgrl3	0.00322361	-0.655562	0.909	0.943	1	2.49166
Smpdl3a	0.00325768	-1.97911	0.061	0.371	1	2.48709
Slc16a3	0.00327846	-1.74737	0.091	0.429	1	2.48433
Sik1	0.00330879	2.30957	0.394	0.086	1	2.48033
Srsf5	0.00341202	1.37653	0.788	0.657	1	2.46699
Vcl	0.00344007	2.90096	0.364	0.086	1	2.46343
Commd10	0.00344969	-2.0604	0.091	0.429	1	2.46222
Plscr1	0.00345749	-3.05517	0.152	0.486	1	2.46124
Ubl5	0.00346889	-0.741662	0.818	0.943	1	2.45981
H2-T22	0.00356141	-0.90553	0.364	0.714	1	2.44838
Ifnar2	0.00358099	1.55504	0.697	0.457	1	2.446
Hnrnpc	0.00359026	1.61462	0.636	0.371	1	2.44487
Rbm3	0.00361718	-0.689244	0.909	0.886	1	2.44163
Bcl2a1b	0.00362508	-1.47292	0.152	0.486	1	2.44068
Kcne3	0.00363172	3.31749	0.364	0.086	1	2.43989
Rpl38	0.00378045	-0.44934	0.97	1	1	2.42246
Gas5	0.00382658	0.652371	0.788	0.686	1	2.41719
Plac8	0.00394587	1.74708	0.758	0.514	1	2.40386
Gsn	0.00400861	-1.28994	0.545	0.8	1	2.39701
Hsp90aa1	0.00417009	1.39202	0.788	0.571	1	2.37985
Gtf2f1	0.00417316	-2.53712	0.152	0.486	1	2.37953
Fgd2	0.00418059	0.426374	0.697	0.514	1	2.37876
Il2rg	0.00419588	-1.56738	0.212	0.543	1	2.37718
Basp1	0.00421083	-0.954962	0.333	0.771	1	2.37563
Erap1	0.00428012	-2.32994	0.061	0.343	1	2.36854
Wasf2	0.00435093	1.30468	0.697	0.514	1	2.36142
Itgb7	0.00447697	0.668661	0.788	0.514	1	2.34902
Qpct	0.00452017	-2.97591	0.061	0.343	1	2.34484
Plp2	0.00456589	1.73967	0.697	0.6	1	2.34047
Arsb	0.00460587	1.5464	0.636	0.371	1	2.33669
Eef2	0.00476408	-0.697227	0.939	0.943	1	2.32202
Psme1	0.00476648	-0.735511	0.909	1	1	2.3218
Rtcb	0.00499829	-1.86654	0.333	0.657	1	2.30118
Grina	0.00500194	-1.88736	0.212	0.543	1	2.30086
Sap18	0.0050648	-0.805327	0.606	0.8	1	2.29544
Ptpro	0.00514659	3.26007	0.303	0.057	1	2.28848
Runx2	0.00518149	2.06092	0.485	0.2	1	2.28554
Batf3	0.00525287	1.4086	0.545	0.257	1	2.2796
Phc2	0.00525564	-1.84352	0.152	0.486	1	2.27937
Cd52	0.00529231	-0.718413	0.788	0.943	1	2.27635
Hspa1a	0.00531405	0.571196	0.697	0.371	1	2.27457
B9d2	0.00531528	-2.81836	0.061	0.343	1	2.27447
Bcl2a1a	0.00539729	-1.03947	0.182	0.543	1	2.26782
Lgals9	0.0054197	-1.7419	0.182	0.486	1	2.26602
Mthfs	0.00566775	-1.55357	0.152	0.514	1	2.24659
Rassf3	0.00570604	2.91067	0.364	0.114	1	2.24367
Gtf2a1	0.00576636	2.75246	0.303	0.057	1	2.2391
Cap1	0.00579113	-0.968693	0.636	0.771	1	2.23724
St8sia4	0.00594552	2.13414	0.515	0.257	1	2.22581
Ly6c2	0.00594779	4.57737	0.394	0.143	1	2.22564
H2-Q1	0.00603836	-1.70177	0.303	0.629	1	2.21908
Wac	0.00607637	2.12598	0.455	0.171	1	2.21636
Cx3cr1	0.00610083	3.23138	0.303	0.057	1	2.21461
Iqgap2	0.00619054	2.26999	0.485	0.229	1	2.20827
Sec24c	0.00623462	-1.78127	0.061	0.343	1	2.20519
AW112010	0.00636348	-1.45364	0.333	0.657	1	2.19631
Cd209d	0.00640106	3.63668	0.333	0.086	1	2.19375
Atp2a2	0.00646638	2.35481	0.485	0.229	1	2.18934
Tmem123	0.00647505	-1.60261	0.212	0.543	1	2.18876
Arhgap9	0.00649116	1.53175	0.606	0.4	1	2.18768
Tgtp2	0.00657149	-1.40424	0.061	0.343	1	2.18234
Arid1a	0.0065857	2.24916	0.455	0.2	1	2.1814
Bcl11a	0.0065857	2.36587	0.455	0.2	1	2.1814
Paxbp1	0.0066335	3.21967	0.364	0.114	1	2.17826
Hilpda	0.00670553	-2.99247	0.121	0.4	1	2.17357
Rab43	0.00676371	1.40833	0.667	0.429	1	2.16982
P4hb	0.00683797	-1.24424	0.667	0.771	1	2.16507
Rps19	0.00693713	0.408387	0.939	0.943	1	2.15882
Atic	0.00706832	2.20143	0.485	0.2	1	2.15068
Rps6ka4	0.00714627	-1.71584	0.091	0.371	1	2.14592
Npm1	0.00717188	0.66291	0.909	0.886	1	2.14437
Ctsc	0.00717384	-1.3986	0.424	0.686	1	2.14425
Sumo2	0.00719358	-0.976638	0.636	0.829	1	2.14305
Nop16	0.00719751	1.76483	0.455	0.2	1	2.14282
Sp140	0.0071986	-1.9193	0.273	0.6	1	2.14275
Relch	0.00721159	3.19434	0.303	0.057	1	2.14197
Nol7	0.0072847	1.25487	0.788	0.457	1	2.13759
Oas1a	0.00738792	-1.07181	0.091	0.4	1	2.13148
Laptm5	0.00742414	-0.538421	0.879	0.886	1	2.12935
Pam16	0.00750761	-1.75717	0.091	0.371	1	2.1245
Neat1	0.00752746	2.06914	0.576	0.371	1	2.12335
Pomp	0.00756133	-0.913763	0.788	0.971	1	2.1214
Tra2a	0.00767303	2.19082	0.515	0.286	1	2.11503
Luc7l3	0.00767795	1.85019	0.606	0.343	1	2.11475
Rnaset2a	0.0078154	-1.39543	0.636	0.771	1	2.10705
Tomm5	0.00781995	0.891795	0.636	0.4	1	2.1068
Eef1a1	0.00789173	-0.551177	0.97	0.971	1	2.10283
Ola1	0.00789927	-1.63476	0.273	0.571	1	2.10241
Cd72	0.00793441	-3.29882	0.091	0.343	1	2.10049
Fcer1g	0.00796081	1.08048	0.788	0.629	1	2.09904
Igtp	0.00813502	-2.52928	0.061	0.314	1	2.08964
Rpl13a	0.00816295	0.485509	0.848	0.971	1	2.08815
B4galt1	0.0082798	-1.86963	0.091	0.371	1	2.08198
Ppa1	0.00828183	-2.18241	0.212	0.514	1	2.08187
Sbds	0.0082909	2.77896	0.394	0.143	1	2.0814
Pnpla2	0.00832286	-1.82706	0.152	0.457	1	2.07973
Sh3bp1	0.0084928	-1.241	0.394	0.743	1	2.07095
Nr4a2	0.00852793	-3.17131	0.121	0.371	1	2.06916
Tet3	0.0086858	2.62025	0.394	0.143	1	2.06119
Rab6a	0.00869826	-1.45779	0.152	0.457	1	2.06057
Gabarap	0.00884937	-0.506932	0.818	0.886	1	2.05309
Atp5md	0.00887864	-0.795204	0.818	0.914	1	2.05165
Pgam1	0.00890632	-1.15773	0.545	0.771	1	2.0503
Cd48	0.00903479	1.39136	0.697	0.514	1	2.04408
Grpel1	0.00921904	-1.44736	0.303	0.686	1	2.03531
Tpi1	0.00923709	-1.10889	0.606	0.771	1	2.03446
Hes6	0.00933783	0.796313	0.606	0.343	1	2.02975
Litaf	0.00939696	-0.295168	0.333	0.657	1	2.02701
Mtpn	0.00944826	0.982289	0.697	0.486	1	2.02465
Malat1	0.00950768	0.0523787	1	0.714	1	2.02193
Ifi211	0.00952063	-2.93552	0.061	0.314	1	2.02133
Dnajb11	0.00955064	-1.50313	0.182	0.486	1	2.01997
Hps3	0.00955064	1.51664	0.485	0.2	1	2.01997
Mcl1	0.00959493	0.933615	0.909	0.743	1	2.01796
B230219D22Rik	0.00964695	1.58757	0.545	0.314	1	2.01561
Spn	0.00980356	1.94724	0.364	0.114	1	2.00862
Ctnnbip1	0.00996251	-1.76759	0.182	0.486	1	2.00163
Crip1	0.00996679	0.87391	0.939	0.971	1	2.00144
Hprt	0.0100903	-1.37028	0.303	0.571	1	1.9961
Ech1	0.0102304	1.29513	0.636	0.514	1	1.99011
Trim30a	0.0102334	2.39103	0.424	0.171	1	1.98998
Dctn5	0.0103557	-0.508611	0.152	0.457	1	1.98482
Pnrc1	0.0105501	-1.20289	0.485	0.743	1	1.97674
Lilr4b	0.0105577	-2.30251	0.061	0.314	1	1.97643
Sec61g	0.0106106	-0.732625	0.818	0.914	1	1.97426
Tcf4	0.0106922	3.02408	0.424	0.171	1	1.97093
Mdh2	0.010726	-1.14369	0.697	0.771	1	1.96956
Mrfap1	0.0108539	1.1364	0.667	0.543	1	1.96441
Slc8b1	0.0109728	1.70015	0.515	0.314	1	1.95968
Camta1	0.0110402	-1.03505	0.091	0.371	1	1.95702
Syk	0.0112854	2.37834	0.424	0.2	1	1.94748
Bud31	0.0114147	-2.43174	0.152	0.429	1	1.94254
Ms4a6b	0.0115109	-1.52842	0.212	0.514	1	1.93889
Tmem242	0.0115724	-1.82947	0.091	0.371	1	1.93658
Gnb1	0.0116547	-0.825133	0.515	0.771	1	1.9335
S100a11	0.0120653	-0.839144	0.848	0.971	1	1.91846
Abhd17b	0.0121557	2.55976	0.485	0.229	1	1.91522
Tubb5	0.0121654	-1.35885	0.697	0.829	1	1.91487
Ctss	0.0122811	-1.16413	0.848	0.8	1	1.91076
Gnpnat1	0.0123019	-1.49107	0.061	0.314	1	1.91003
Wdfy1	0.0123264	-2.43998	0.091	0.343	1	1.90916
Gadd45gip1	0.0123264	-2.55811	0.091	0.343	1	1.90916
Mxd4	0.0123264	3.29748	0.333	0.114	1	1.90916
Bnip3	0.0124754	-1.54557	0.212	0.514	1	1.90395
Hfe	0.0124754	0.0289053	0.212	0.514	1	1.90395
Rpl7	0.0125122	0.367125	0.909	0.971	1	1.90267
Gm11808	0.0125344	-0.958962	0.576	0.771	1	1.9019
Efhd2	0.0131482	-0.879111	0.697	0.857	1	1.88114
Skil	0.0133609	-1.46858	0.121	0.4	1	1.87416
Nfam1	0.0133697	2.31187	0.424	0.2	1	1.87388
Prdx1	0.0135017	-0.96324	0.758	0.771	1	1.86961
Tent5c	0.0135474	-2.00554	0.121	0.371	1	1.86814
Rnf141	0.0135552	2.21429	0.333	0.114	1	1.86789
Fth1	0.0136462	-0.654902	1	0.971	1	1.86499
Mtdh	0.0136841	1.1385	0.727	0.6	1	1.86378
Anxa6	0.0139119	1.36394	0.606	0.4	1	1.85661
Ptp4a2	0.0139216	0.99538	0.758	0.6	1	1.85631
Tubb4b	0.0139413	-1.70208	0.182	0.429	1	1.8557
Fkbp1a	0.0141083	-0.985529	0.515	0.743	1	1.85053
Ccr2	0.0142226	1.46694	0.576	0.343	1	1.84702
Tpcn1	0.0142967	3.32542	0.303	0.086	1	1.84476
Pbrm1	0.0145906	-1.26823	0.121	0.4	1	1.83593
Fuca1	0.0147919	-1.27713	0.364	0.714	1	1.82998
Rwdd1	0.0147919	-1.03053	0.364	0.714	1	1.82998
Ifi27	0.0148191	-2.42599	0.121	0.371	1	1.82918
Rasgrp2	0.0148191	2.86476	0.364	0.143	1	1.82918
Spag9	0.0150584	1.27187	0.667	0.571	1	1.82222
Rgs1	0.0152419	-2.24075	0.364	0.571	1	1.81696
Cd300c2	0.0153182	-1.32554	0.273	0.571	1	1.81479
Trafd1	0.0154796	-0.261274	0.242	0.514	1	1.81024
Ptp4a1.1	0.0155377	-0.543827	0.121	0.429	1	1.80861
Ubqln1	0.0156014	-1.57974	0.091	0.343	1	1.80684
L1cam	0.0156014	2.6776	0.333	0.114	1	1.80684
Zfp91	0.0156843	1.38365	0.515	0.286	1	1.80453
Senp6	0.0157621	2.68568	0.424	0.229	1	1.80239
Eps8	0.0157802	2.30935	0.303	0.086	1	1.80189
Marcksl1	0.0160478	-1.57611	0.152	0.429	1	1.79458
Rbm39	0.0161665	0.769177	0.788	0.629	1	1.79138
Rps6	0.016406	0.525603	0.909	0.914	1	1.785
Prrc2c	0.016431	-1.61239	0.242	0.571	1	1.78434
Atxn7l3b	0.0165064	1.23191	0.545	0.314	1	1.78235
Bloc1s4	0.0171121	-1.73104	0.091	0.343	1	1.7667
Nrp1	0.0171121	-2.16019	0.091	0.343	1	1.7667
Snrpd2	0.017216	0.893552	0.758	0.686	1	1.76407
H2-DMb2	0.0172641	-1.1329	0.758	0.8	1	1.76286
Nmt1	0.0177299	-1.0591	0.303	0.6	1	1.75129
Frg1	0.0181426	1.44997	0.455	0.2	1	1.7413
Btg2	0.0183039	0.349376	0.818	0.543	1	1.73746
Nufip2	0.0183956	1.86748	0.394	0.171	1	1.73529
Ms4a6c	0.0184101	1.28433	0.667	0.543	1	1.73494
Baz2a	0.0184688	2.54021	0.364	0.143	1	1.73356
Ifitm1	0.0185009	-4.17818	0.152	0.371	1	1.73281
Rab11fip1	0.0185072	-2.01474	0.182	0.457	1	1.73266
Anxa11	0.0185813	-2.13204	0.182	0.429	1	1.73092
Snhg8	0.0186001	1.81108	0.576	0.371	1	1.73048
Slk	0.0187626	1.12488	0.606	0.371	1	1.72671
Uba2	0.0189319	-1.54565	0.152	0.429	1	1.72281
Capza2	0.0190351	-1.12768	0.636	0.8	1	1.72045
Actb	0.0190917	-0.415358	1	1	1	1.71915
Kctd12	0.0195049	0.970861	0.697	0.429	1	1.70986
Alkbh6	0.0196187	-1.54117	0.091	0.343	1	1.70733
Kansl1	0.0196187	2.11339	0.333	0.114	1	1.70733
Clec2d	0.0197523	1.59458	0.576	0.343	1	1.70438
Camk1d	0.019909	2.10146	0.485	0.257	1	1.70095
Rpl36a	0.0199549	-0.550625	0.848	0.914	1	1.69995
Cxcl9	0.0199899	-2.08052	0.152	0.4	1	1.69919
Cox7b	0.0200667	-0.707045	0.697	0.8	1	1.69752
Acaa2	0.0200959	2.04869	0.303	0.086	1	1.69689
Cdkn2d	0.020134	1.76169	0.424	0.2	1	1.69607
Pltp	0.0205228	-1.58813	0.091	0.343	1	1.68776
Cmtm6	0.02069	-1.17068	0.212	0.486	1	1.68424
Dctn6	0.0208323	-1.54391	0.182	0.457	1	1.68126
Syngr2	0.0209054	-1.31019	0.758	0.771	1	1.67974
Pank2	0.0211615	-0.775578	0.242	0.543	1	1.67445
Drap1	0.021184	-1.06738	0.485	0.743	1	1.67399
Arhgap45	0.0212536	1.19014	0.727	0.543	1	1.67257
Tacc1	0.0214333	1.75675	0.576	0.371	1	1.66891
Tle1	0.0214629	1.84182	0.333	0.114	1	1.66831
Plec	0.0214629	2.70023	0.333	0.114	1	1.66831
Spast	0.0220915	0.0626068	0.303	0.086	1	1.65577
Pea15a	0.0222585	-2.39062	0.212	0.457	1	1.6525
Anpep	0.0222595	-1.22342	0.152	0.429	1	1.65249
Qars	0.0222595	-1.0052	0.152	0.429	1	1.65249
Itgae	0.0222852	-0.980601	0.212	0.514	1	1.65198
H1f0	0.0223214	-1.76208	0.212	0.486	1	1.65128
Mapk14	0.0223214	2.18105	0.455	0.257	1	1.65128
2410006H16Rik	0.0224693	0.766849	0.848	0.714	1	1.64841
Akap13	0.0225103	1.65689	0.606	0.429	1	1.64762
Emp3	0.0225352	1.55346	0.667	0.543	1	1.64714
Nr4a3	0.0226073	-1.82737	0.152	0.4	1	1.64575
Eif5	0.0227274	0.84841	0.667	0.457	1	1.64345
Fam50a	0.0228785	-0.518107	0.242	0.571	1	1.64057
Glod4	0.0229074	-2.2029	0.091	0.314	1	1.64002
Tardbp	0.0231782	1.7997	0.455	0.257	1	1.63492
Rpl23a	0.0238805	0.485025	0.909	0.886	1	1.62196
Cystm1	0.0239701	-2.74091	0.091	0.314	1	1.62033
Selenok	0.0241707	-0.915572	0.636	0.743	1	1.61671
Eno1b	0.0242879	-1.14456	0.242	0.514	1	1.61461
Ubb	0.0243274	-0.446885	0.909	0.971	1	1.6139
Ndufa3	0.0243923	-1.01717	0.697	0.8	1	1.61275
Trappc6a	0.0245968	-1.51715	0.273	0.571	1	1.60912
Ier2	0.0250577	1.62658	0.697	0.571	1	1.60106
Exosc4	0.0250784	-1.70288	0.152	0.429	1	1.6007
Calm1	0.0255153	-0.74111	0.939	0.943	1	1.5932
Tcirg1	0.0258345	1.44112	0.485	0.257	1	1.5878
Srrm2	0.0259029	0.853499	0.758	0.571	1	1.58665
S100a10	0.0259126	1.167	0.727	0.571	1	1.58649
Ube2n	0.0259706	-0.886098	0.424	0.686	1	1.58552
Mbnl1	0.0260036	0.295487	0.818	0.686	1	1.58497
Tyrobp	0.0263205	0.979254	0.939	0.914	1	1.57971
Hspa8	0.0263348	-0.614295	0.939	0.943	1	1.57947
Zzef1	0.0263464	2.56696	0.364	0.171	1	1.57928
Lgals3bp	0.0264445	-1.90768	0.121	0.343	1	1.57766
Runx3	0.026494	-1.70401	0.182	0.429	1	1.57685
Phf3	0.026494	0.665681	0.424	0.2	1	1.57685
Rbm5	0.026494	1.50315	0.424	0.2	1	1.57685
Atp6v1b2	0.0268974	-1.65965	0.212	0.486	1	1.57029
Plbd1	0.0271096	-0.502702	0.879	0.914	1	1.56688
Myl6	0.027177	0.304462	0.939	0.943	1	1.5658
Pdlim7	0.0274359	-1.10399	0.121	0.4	1	1.56168
Fyttd1	0.0274359	-1.16499	0.121	0.4	1	1.56168
Ttc7	0.0275313	1.90597	0.424	0.2	1	1.56017
Nme2	0.0276297	-0.705163	0.758	0.886	1	1.55862
Prdx5	0.0278036	-0.895366	0.636	0.771	1	1.5559
Lgals1	0.0280933	1.19746	0.788	0.771	1	1.5514
Prelid1	0.0280945	-0.811998	0.697	0.743	1	1.55138
Sgta	0.0281847	-1.41807	0.121	0.371	1	1.54999
Pcif1	0.0282939	-1.42589	0.273	0.571	1	1.54831
Ccnd1	0.0282939	-0.647601	0.273	0.571	1	1.54831
Chp1	0.0286587	-1.14297	0.424	0.686	1	1.54274
Dbndd2	0.0286591	-1.38162	0.091	0.314	1	1.54274
Hax1	0.0287466	-1.24621	0.152	0.4	1	1.54141
Ppp3ca	0.0289874	2.14191	0.545	0.371	1	1.53779
Hif1a	0.0292897	-1.20433	0.303	0.543	1	1.53328
Abhd16a	0.0293637	-0.886999	0.121	0.371	1	1.53219
Tpt1	0.0293987	0.295522	0.97	0.971	1	1.53167
Pura	0.0296811	1.78303	0.515	0.371	1	1.52752
AI662270	0.0298626	-1.02196	0.212	0.514	1	1.52487
Zbtb18	0.029948	-1.60031	0.091	0.314	1	1.52363
Cox18	0.029948	-1.59813	0.091	0.314	1	1.52363
Nudt9	0.029948	-1.17728	0.091	0.314	1	1.52363
Tes	0.0303156	-0.735713	0.303	0.543	1	1.51833
Ilrun	0.0304289	1.61937	0.333	0.114	1	1.51671
Gm16286	0.0305149	-1.31157	0.182	0.457	1	1.51549
Usp25	0.0305849	-0.623267	0.121	0.371	1	1.51449
Cnih1	0.0306288	2.3558	0.333	0.143	1	1.51387
Slc2a1	0.0308561	-1.28978	0.182	0.429	1	1.51066
Dleu2	0.0309407	2.52489	0.364	0.171	1	1.50947
Lypla2	0.0309502	-1.71015	0.242	0.486	1	1.50934
Rela	0.0310896	-1.10241	0.152	0.4	1	1.50738
Vta1	0.0318495	-1.23173	0.121	0.371	1	1.4969
Hspa1b	0.0320756	0.29541	0.576	0.343	1	1.49383
Vwa5a	0.0323213	-0.634651	0.152	0.4	1	1.49051
Uqcc3	0.0323213	-2.05124	0.152	0.4	1	1.49051
Adprh	0.0323284	-0.917476	0.182	0.486	1	1.49042
Anp32b	0.0323883	0.635577	0.818	0.686	1	1.48961
Eif2b2	0.0332277	-1.12236	0.242	0.486	1	1.4785
Safb2	0.0332277	1.96986	0.455	0.286	1	1.4785
Piezo1	0.0334851	2.62151	0.364	0.171	1	1.47515
Cd300a	0.0336224	1.14746	0.515	0.286	1	1.47337
Rgs2	0.0340326	-1.27913	0.424	0.629	1	1.4681
Dnajc24	0.0341176	-1.34181	0.091	0.314	1	1.46702
Prorsd1	0.0341176	-1.83599	0.091	0.314	1	1.46702
Pabpc1	0.0341393	-0.616799	0.848	0.914	1	1.46675
Tbca	0.0341786	-0.53179	0.758	0.857	1	1.46625
Rnf181	0.0342306	-1.58791	0.273	0.543	1	1.46559
Gyg	0.0344192	-1.40876	0.242	0.486	1	1.4632
Lrp10	0.0344192	1.82383	0.455	0.286	1	1.4632
Itm2b	0.0346	-0.548965	0.818	0.914	1	1.46092
Borcs6	0.0346561	2.31612	0.333	0.143	1	1.46022
Fes	0.0347546	-1.37008	0.212	0.457	1	1.45899
Rpl28	0.0348077	0.22229	0.97	1	1	1.45832
Xpo6	0.0348587	2.508	0.303	0.114	1	1.45769
Rrbp1	0.0351329	1.02895	0.788	0.629	1	1.45429
Lars2	0.0353215	1.07362	0.97	0.914	1	1.45196
Gng5	0.0354888	-0.68033	0.818	0.857	1	1.44991
Irgm1	0.0356135	-0.988825	0.091	0.314	1	1.44838
Xaf1	0.0356135	-1.41159	0.091	0.314	1	1.44838
Map3k14	0.0356135	-0.956556	0.091	0.314	1	1.44838
Olfm1	0.0357862	-1.30428	0.364	0.6	1	1.44628
Rap2a	0.035821	-2.50983	0.182	0.429	1	1.44586
Il10rb	0.0359014	-1.12993	0.212	0.486	1	1.44489
Eif3m	0.0361044	-1.24036	0.576	0.714	1	1.44244
Uimc1	0.036662	-0.0223424	0.182	0.457	1	1.43578
Nfkbia	0.0366871	0.316994	0.394	0.686	1	1.43549
Ube2g2	0.0369155	-1.52718	0.152	0.371	1	1.43279
Dazap2	0.0370901	-0.799538	0.636	0.714	1	1.43074
Mrps25	0.037165	-1.87463	0.091	0.314	1	1.42987
Galk1	0.03719	-0.650102	0.212	0.486	1	1.42957
Mat2a	0.0373346	0.204939	0.455	0.229	1	1.42789
Irf8	0.0374323	0.621793	0.818	0.8	1	1.42675
Gng2	0.0374454	1.08161	0.545	0.4	1	1.4266
Ccnl1	0.0378849	1.74164	0.515	0.314	1	1.42153
Rasgrp4	0.0378849	1.4036	0.515	0.314	1	1.42153
mt-Nd3	0.0381006	0.86128	0.697	0.486	1	1.41907
Hnrnpa0	0.0382085	-0.492069	0.727	0.829	1	1.41784
Snrpb	0.0382749	-0.797036	0.606	0.829	1	1.41709
Ak6	0.0383498	-2.1378	0.121	0.343	1	1.41624
Ddx56	0.0387737	-0.806867	0.091	0.314	1	1.41146
Vcp	0.0388068	-1.1162	0.455	0.657	1	1.41109
Emg1	0.0390712	0.843104	0.667	0.429	1	1.40814
Dhx16	0.0391141	1.89034	0.364	0.171	1	1.40767
Fmnl2	0.0391273	2.31477	0.333	0.143	1	1.40752
Aph1a	0.0391745	-1.23127	0.273	0.543	1	1.407
Med28	0.0394165	-1.17104	0.424	0.686	1	1.40432
Ndufs8	0.0394236	1.32478	0.545	0.429	1	1.40424
Npc2	0.0395313	0.543685	0.848	0.857	1	1.40306
Rpp25l	0.0396	1.86827	0.303	0.114	1	1.4023
Dhps	0.0396	1.66736	0.303	0.114	1	1.4023
Akap8l	0.0396	2.14325	0.303	0.114	1	1.4023
Serpina3g	0.0398712	-1.7484	0.152	0.371	1	1.39934
Ranbp9	0.0399183	-1.27707	0.121	0.343	1	1.39883
Sptan1	0.0399781	1.7908	0.394	0.229	1	1.39818
Unc119	0.0400342	0.640906	0.636	0.486	1	1.39757
Ifi203	0.0400759	0.792441	0.455	0.229	1	1.39712
Mrps18c	0.0400834	-0.803278	0.364	0.629	1	1.39704
Pgk1	0.0406497	-0.788274	0.667	0.771	1	1.39094
Arid4a	0.0409389	1.59097	0.455	0.286	1	1.38786
Fmnl1	0.0412944	1.14293	0.636	0.486	1	1.38411
Tor3a	0.0415408	-1.59196	0.121	0.343	1	1.38152
Ybx1	0.0416148	-0.515984	0.879	0.971	1	1.38075
Atp6v1g1	0.0417905	0.399651	0.818	0.743	1	1.37892
Snrpe	0.0425319	-0.79583	0.667	0.829	1	1.37129
Pfkl	0.042986	-0.487838	0.212	0.457	1	1.36667
Stt3a	0.0430254	-1.30429	0.152	0.371	1	1.36628
Pebp1	0.0430855	-1.15307	0.455	0.714	1	1.36567
Knop1	0.0432189	-1.22575	0.121	0.343	1	1.36433
Yif1a	0.0432189	-1.20086	0.121	0.343	1	1.36433
Id2	0.0433364	-0.854582	0.515	0.771	1	1.36315
Map2k3	0.0434642	-1.25559	0.182	0.4	1	1.36187
Atp6v0c	0.0436168	-0.851642	0.667	0.714	1	1.36035
Nrros	0.0437898	1.2911	0.515	0.343	1	1.35863
Srsf3	0.0438989	0.653286	0.848	0.743	1	1.35755
Cpsf3	0.0441911	-1.53483	0.121	0.314	1	1.35466
Pdrg1	0.0442619	-0.963945	0.152	0.429	1	1.35397
Hnrnpf	0.0445485	-0.719573	0.758	0.829	1	1.35117
Pik3r5	0.0446125	-2.10624	0.212	0.429	1	1.35054
Cbfa2t3	0.0446595	1.40874	0.576	0.457	1	1.35009
Cript	0.0447121	-0.722342	0.273	0.543	1	1.34957
Sla	0.0447577	-1.4154	0.364	0.6	1	1.34913
Gnai2	0.045311	-0.388716	0.879	0.886	1	1.3438
Rxrb	0.0453864	2.01647	0.333	0.171	1	1.34307
Chd4	0.0456134	1.29272	0.636	0.457	1	1.34091
Dnajb6	0.0456349	1.43614	0.515	0.371	1	1.3407
Rfc1	0.0457762	1.29347	0.455	0.257	1	1.33936
Il18bp	0.0458127	0.0806498	0.091	0.314	1	1.33901
Cmc1	0.0460636	-0.948195	0.394	0.629	1	1.33664
Psmc2	0.0462042	-1.58505	0.212	0.429	1	1.33532
Cotl1	0.0462785	-1.03526	0.636	0.743	1	1.33462
Atpif1	0.0463638	-0.669225	0.788	0.886	1	1.33382
Ddx17	0.0466762	1.01717	0.636	0.486	1	1.3309
Arf1	0.0467297	-0.68177	0.636	0.771	1	1.33041
Tyk2	0.0475775	1.87398	0.394	0.2	1	1.3226
Rbm25	0.0476454	0.881029	0.606	0.371	1	1.32198
Man2b1	0.0476599	0.782381	0.788	0.6	1	1.32185
Dna2	0.0476663	1.47478	0.333	0.143	1	1.32179
Uhrf2	0.0476663	1.05492	0.333	0.143	1	1.32179
Prdx3	0.0476849	-1.06286	0.212	0.457	1	1.32162
Tnni2	0.0477198	1.47243	0.515	0.314	1	1.3213
Qdpr	0.0478776	2.02752	0.303	0.143	1	1.31987
Vdac2	0.0482051	-0.5876	0.606	0.857	1	1.31691
Cyc1	0.0484773	0.897726	0.636	0.457	1	1.31446
Ccdc88a	0.0484978	2.05921	0.485	0.343	1	1.31428
Pex2	0.0486005	-1.25545	0.121	0.343	1	1.31336
Tmbim6	0.0486189	-0.684846	0.758	0.829	1	1.3132
Bst2	0.0488272	1.81973	0.727	0.686	1	1.31134
Aprt	0.0488344	-0.986395	0.515	0.714	1	1.31127
Canx	0.049147	-1.00385	0.394	0.571	1	1.3085
Ptms	0.0493438	-0.531748	0.788	0.943	1	1.30677
Ppm1m	0.0494315	-0.652444	0.515	0.8	1	1.306
Mlf2	0.0495171	-0.836889	0.424	0.629	1	1.30524
Arhgap18	0.0499689	-1.63749	0.152	0.371	1	1.3013
Macf1	0.0500857	1.84566	0.485	0.343	1	1.30029
Mcrip1	0.050202	1.44517	0.515	0.371	1	1.29928
Plcg2	0.0504753	1.34817	0.545	0.371	1	1.29692
Ube2e1	0.050501	-0.882714	0.394	0.629	1	1.2967
Dnajc8	0.0507376	0.704682	0.727	0.629	1	1.29467
Vav1	0.051717	1.33187	0.485	0.343	1	1.28637
Ddx27	0.0518191	-1.50962	0.121	0.314	1	1.28551
Ccnh	0.0518191	-2.14216	0.121	0.314	1	1.28551
Atf1	0.0520132	-1.34003	0.182	0.4	1	1.28389
Srp9	0.0520134	-0.914762	0.606	0.771	1	1.28388
Capzb	0.0520307	0.456503	0.879	0.8	1	1.28374
Chmp5	0.0520575	-1.34611	0.394	0.629	1	1.28352
Rpl41	0.0525262	-0.164252	1	1	1	1.27962
Ppp1r12a	0.0534548	1.31043	0.515	0.371	1	1.27201
Trappc5	0.0535344	1.36813	0.455	0.286	1	1.27137
Coro1a	0.0539104	0.387004	0.848	0.943	1	1.26833
Csf2rb2	0.0539706	-0.350668	0.182	0.457	1	1.26784
Ncf4	0.0547191	-0.413172	0.455	0.714	1	1.26186
Pdcd6ip	0.0547643	-0.864198	0.303	0.543	1	1.2615
Grn	0.0547792	0.629398	0.788	0.743	1	1.26138
Psmc1	0.0549789	-1.15024	0.182	0.429	1	1.2598
Plekhj1	0.0553172	0.490655	0.667	0.486	1	1.25714
Arhgap17	0.0554002	1.56859	0.515	0.4	1	1.25649
Fundc2	0.055773	-1.30839	0.152	0.371	1	1.25358
Ubfd1	0.0558062	-1.50646	0.182	0.4	1	1.25332
Ndfip2	0.0558062	-1.63918	0.182	0.4	1	1.25332
Fam241a	0.055837	0.115365	0.424	0.229	1	1.25308
Sap30bp	0.0560285	-1.26553	0.121	0.314	1	1.25159
Tmem203	0.0566413	-1.51103	0.121	0.343	1	1.24687
Vps35	0.0566413	-0.838143	0.121	0.343	1	1.24687
Atad3a	0.0568801	1.51397	0.333	0.171	1	1.24504
Dnajb1	0.0568817	0.741601	0.576	0.314	1	1.24503
Bnip3l	0.0568817	-1.11036	0.333	0.543	1	1.24503
Mrpl21	0.0569036	-0.822384	0.182	0.429	1	1.24486
Gtf3c6	0.0571284	1.129	0.515	0.4	1	1.24315
Mrpl20	0.0572632	1.44272	0.545	0.429	1	1.24212
Crlf3	0.0577803	-1.07859	0.273	0.543	1	1.23822
Socs3	0.0578283	-0.325722	0.152	0.371	1	1.23786
Ass1	0.0579889	-1.15426	0.455	0.629	1	1.23665
Ghitm	0.0580291	-0.741379	0.364	0.629	1	1.23635
Psmd14	0.058137	-1.34094	0.273	0.486	1	1.23555
Polr3c	0.0582377	-1.35566	0.121	0.314	1	1.2348
Cdc42	0.0583984	-0.499205	0.818	0.886	1	1.2336
Got1	0.0587372	-1.11559	0.212	0.429	1	1.23109
Pcnp	0.0588014	1.53181	0.424	0.286	1	1.23061
H2-Q7	0.0589011	-0.945116	0.333	0.571	1	1.22988
Rab10	0.0590134	-0.579739	0.364	0.6	1	1.22905
Dusp16	0.0605189	-1.80373	0.121	0.314	1	1.21811
Idnk	0.0605189	-1.19536	0.121	0.314	1	1.21811
Sh2b3	0.0605189	1.85699	0.303	0.143	1	1.21811
Csk	0.0607193	-0.825601	0.333	0.571	1	1.21667
Fbxo6	0.0609214	2.08306	0.394	0.229	1	1.21523
Nfkb1	0.0609685	1.8537	0.636	0.486	1	1.21489
U2af1	0.0611307	-0.56741	0.576	0.771	1	1.21374
Naa15	0.0612127	3.03875	0.333	0.171	1	1.21316
Tbcb	0.0616218	-0.794288	0.515	0.714	1	1.21027
Flt3	0.0619186	0.37461	0.636	0.429	1	1.20818
Dmac1	0.0619582	1.15205	0.455	0.314	1	1.2079
Themis2	0.0619582	1.69695	0.455	0.314	1	1.2079
Anapc13	0.062006	-1.48727	0.333	0.514	1	1.20757
Pik3cd	0.0623659	1.07511	0.424	0.257	1	1.20505
Krtcap2	0.0624766	0.69457	0.727	0.543	1	1.20428
Taok1	0.0627118	1.86093	0.364	0.2	1	1.20265
Coa5	0.0629411	-1.19205	0.242	0.486	1	1.20107
Ppib	0.0629747	-0.429687	0.758	0.857	1	1.20083
Dstn	0.0630168	-1.3367	0.212	0.4	1	1.20054
Ppp1r9b	0.0634373	0.551294	0.515	0.314	1	1.19766
Arpc3	0.0635925	-0.448601	0.818	0.914	1	1.19659
Stat3	0.0636195	-0.95182	0.364	0.571	1	1.19641
Tln1	0.0639948	0.877664	0.758	0.571	1	1.19386
Uqcrb	0.0640235	-1.09017	0.636	0.771	1	1.19366
Anp32a	0.0644953	-0.657443	0.364	0.543	1	1.19047
Idi1	0.0645576	1.3102	0.333	0.143	1	1.19005
Mapk3	0.0647689	-0.577311	0.242	0.543	1	1.18863
Klf3	0.064933	1.69897	0.364	0.2	1	1.18753
Ubn1	0.064933	1.33966	0.364	0.2	1	1.18753
Pin4	0.0649586	-0.307724	0.242	0.514	1	1.18736
Chmp4b	0.0649643	-0.791983	0.697	0.771	1	1.18733
Spag7	0.0653035	-1.50974	0.121	0.314	1	1.18506
1810058I24Rik	0.0655279	1.01146	0.606	0.514	1	1.18357
Rpl35a	0.0656759	0.152652	0.97	1	1	1.18259
Nsmce1	0.065985	-1.24823	0.273	0.486	1	1.18055
Ndufs5	0.0660029	-0.880151	0.485	0.686	1	1.18044
Stat2	0.0670682	1.82282	0.455	0.286	1	1.17348
Actn1	0.0670874	-0.793696	0.212	0.429	1	1.17336
Tgs1	0.0674402	1.28367	0.394	0.2	1	1.17108
Arl5a	0.0678104	-1.48739	0.121	0.314	1	1.1687
Acd	0.0678104	-1.58693	0.121	0.314	1	1.1687
Nsmce2	0.0678104	-1.39589	0.121	0.314	1	1.1687
Rnf19b	0.0678104	2.46462	0.303	0.143	1	1.1687
Nudt21	0.0684435	-1.11457	0.364	0.6	1	1.16467
Tnks2	0.0685903	-0.0551458	0.182	0.4	1	1.16374
Rpl4	0.069038	0.296305	0.879	0.857	1	1.16091
Slc25a17	0.0690709	-1.51823	0.152	0.371	1	1.1607
Akr1b3	0.0692519	-0.812912	0.364	0.629	1	1.15957
Elovl5	0.0693211	-1.34496	0.212	0.429	1	1.15913
Pkib	0.0695207	-0.924328	0.455	0.6	1	1.15789
Traf7	0.0695702	1.34899	0.364	0.2	1	1.15758
Wdr1	0.0695745	-0.855587	0.545	0.771	1	1.15755
Pid1	0.0697564	0.305432	0.394	0.2	1	1.15642
Stat1	0.0699014	-1.06747	0.545	0.714	1	1.15551
H2-Q2	0.0700227	-1.1996	0.333	0.514	1	1.15476
Chd7	0.0702251	-0.719639	0.273	0.486	1	1.15351
Lcp1	0.0702779	-0.81808	0.788	0.829	1	1.15318
Ergic2	0.0703959	-1.07189	0.121	0.314	1	1.15245
Cd180	0.0703959	1.55591	0.303	0.143	1	1.15245
Chmp3	0.0707541	-0.913974	0.121	0.343	1	1.15025
Rab1a	0.071005	1.13576	0.424	0.257	1	1.14871
Ltb	0.0710447	-0.657308	0.273	0.514	1	1.14847
Wnk1	0.0713193	-1.49499	0.303	0.457	1	1.14679
Erh	0.0716155	-1.3804	0.212	0.429	1	1.14499
Ccdc59	0.0716843	1.0178	0.515	0.314	1	1.14458
Prkx	0.0719889	1.44608	0.364	0.2	1	1.14273
Rasgef1b	0.0720502	-2.3121	0.152	0.314	1	1.14236
Tpm3	0.0726029	-0.524918	0.848	0.829	1	1.13905
Susd3	0.0730617	-1.10086	0.121	0.314	1	1.13631
Mgrn1	0.0730617	-1.11452	0.121	0.314	1	1.13631
Got2	0.0736012	-1.5656	0.242	0.457	1	1.13311
Rbbp7	0.0737186	-1.16894	0.364	0.571	1	1.13242
Phyh	0.0739718	-1.09351	0.212	0.429	1	1.13093
Cmtm3	0.0744058	1.09633	0.394	0.229	1	1.12839
Thoc2	0.0744058	1.36413	0.394	0.229	1	1.12839
App	0.074427	-0.677325	0.394	0.6	1	1.12827
Rgs10	0.0749765	-0.920696	0.515	0.714	1	1.12508
Mob1a	0.0749951	0.78114	0.485	0.343	1	1.12497
Myl12b	0.0750973	-0.701593	0.879	0.943	1	1.12438
Hnrnpul1	0.0756793	-1.75674	0.242	0.429	1	1.12102
Letm1	0.0758095	-1.25385	0.121	0.314	1	1.12028
Nudt14	0.0758095	-2.02643	0.121	0.314	1	1.12028
Ebpl	0.0758095	-0.710569	0.121	0.314	1	1.12028
Ubn2	0.0758095	1.93505	0.303	0.143	1	1.12028
Neurl3	0.0758333	-0.964716	0.182	0.4	1	1.12014
Peli1	0.0758333	-0.789014	0.182	0.4	1	1.12014
Tomm40	0.0759451	-1.79116	0.242	0.457	1	1.1195
Tle3	0.0763911	1.74739	0.394	0.257	1	1.11696
Dock10	0.0767862	1.13034	0.606	0.457	1	1.11472
Nxf1	0.0768743	0.19633	0.394	0.229	1	1.11422
Atp5k	0.0769674	-0.605495	0.667	0.829	1	1.11369
Akap8	0.0770328	1.06123	0.364	0.2	1	1.11332
Ost4	0.0773569	-0.514235	0.758	0.771	1	1.1115
Golga7	0.0778106	-0.945887	0.273	0.514	1	1.10896
Dnajc5	0.0783495	-1.15555	0.242	0.457	1	1.10596
Oser1	0.0785787	1.00197	0.333	0.171	1	1.10469
Chd1	0.0786411	-0.904007	0.121	0.314	1	1.10435
Lpxn	0.0786411	0.173075	0.121	0.314	1	1.10435
Nt5c	0.0787101	0.336945	0.636	0.486	1	1.10397
Sat1	0.0790557	-0.430627	0.697	0.8	1	1.10207
Paics	0.0794091	-1.63184	0.212	0.4	1	1.10013
Cnot1	0.0794091	1.50833	0.394	0.229	1	1.10013
Syncrip	0.0796026	1.13983	0.485	0.343	1	1.09907
Mef2c	0.0801792	1.89747	0.455	0.343	1	1.09594
Psmd3	0.0810002	-1.05594	0.182	0.4	1	1.09151
Sod2	0.0810002	-0.713971	0.182	0.4	1	1.09151
Rap1a	0.0812047	-0.612517	0.545	0.829	1	1.09042
Ncbp2	0.0815582	1.30109	0.303	0.143	1	1.08853
Kdm1a	0.0820115	0.382487	0.182	0.429	1	1.08613
Cdc42se1	0.0821988	1.4089	0.545	0.457	1	1.08513
Mrps23	0.0823611	0.689863	0.364	0.2	1	1.08428
Atp5e	0.0824767	-0.386156	0.909	0.971	1	1.08367
Psma7	0.0825226	0.429084	0.848	0.771	1	1.08343
Gm26740	0.0827106	0.706326	0.545	0.4	1	1.08244
Ybx3	0.0831752	0.886677	0.636	0.486	1	1.08001
Vamp8	0.0833703	-0.621165	0.697	0.8	1	1.07899
Ppt1	0.0835834	-1.02045	0.455	0.714	1	1.07788
Pmpcb	0.0842184	-0.639917	0.152	0.343	1	1.07459
Rps27rt	0.0842184	1.03188	0.333	0.171	1	1.07459
U2af2	0.0844377	1.07179	0.485	0.343	1	1.07346
Rpa1	0.0845625	-0.409927	0.121	0.314	1	1.07282
Slc15a4	0.0846107	1.99996	0.303	0.171	1	1.07257
Tmem243	0.0846826	-1.25881	0.212	0.4	1	1.07221
Yy1	0.0850923	0.83392	0.545	0.4	1	1.07011
Slc35b1	0.0855722	-0.663743	0.242	0.514	1	1.06767
Atxn2l	0.0860875	1.29084	0.485	0.371	1	1.06506
Sh3gl1	0.0860875	1.41158	0.485	0.371	1	1.06506
Csde1	0.0863029	0.721527	0.606	0.486	1	1.06397
Glmp	0.0863182	-0.721457	0.333	0.543	1	1.0639
Srsf9	0.0870962	0.63982	0.636	0.571	1	1.06
Tomm6	0.0871454	0.465215	0.848	0.686	1	1.05976
Daxx	0.0871587	1.37359	0.333	0.171	1	1.05969
Ptk2b	0.0879844	-0.69902	0.182	0.371	1	1.05559
Rpl12	0.0880612	0.242169	0.939	0.971	1	1.05522
Rpl27a	0.0880733	0.181619	1	1	1	1.05516
Slc25a5	0.0900144	-0.655457	0.818	0.914	1	1.04569
Eif5a	0.0900144	-0.504705	0.879	0.857	1	1.04569
Rap1gds1	0.0901812	-1.18166	0.152	0.343	1	1.04488
Spata6	0.0901812	-1.08071	0.152	0.343	1	1.04488
Kcnn4	0.0901812	1.61686	0.333	0.171	1	1.04488
Pnn	0.0902458	1.21916	0.485	0.314	1	1.04457
Rbfa	0.0902458	0.177269	0.485	0.314	1	1.04457
Cyb561a3	0.0902458	0.881359	0.485	0.314	1	1.04457
Rexo2	0.0902458	1.75147	0.455	0.343	1	1.04457
Mt1	0.0902555	-3.06133	0.515	0.6	1	1.04453
Snx4	0.0908395	-0.0238328	0.121	0.314	1	1.04173
Dlgap4	0.0908395	1.02193	0.303	0.143	1	1.04173
St3gal4	0.09091	0.860012	0.364	0.2	1	1.04139
Rassf5	0.0911882	0.600444	0.515	0.343	1	1.04006
Cenpb	0.0913166	-0.467697	0.242	0.457	1	1.03945
Ciao2b	0.0913849	-0.922688	0.333	0.543	1	1.03913
Fkbp8	0.0914814	0.519373	0.667	0.457	1	1.03867
Cox14	0.0916653	0.719732	0.697	0.571	1	1.0378
Ciita	0.0917167	-0.687247	0.455	0.686	1	1.03755
Krcc1	0.0921536	-1.25708	0.273	0.486	1	1.03549
Zfp36l2	0.0931419	1.02138	0.727	0.629	1	1.03086
Ninj1	0.0932876	-0.88174	0.152	0.343	1	1.03018
Rcsd1	0.0932876	1.23243	0.333	0.171	1	1.03018
Ndrg1	0.0939133	-1.5278	0.182	0.371	1	1.02727
Hpcal1	0.0940159	-0.76901	0.364	0.543	1	1.0268
Ctnna1	0.094051	1.25707	0.424	0.257	1	1.02664
Nub1	0.0941064	-1.31182	0.242	0.457	1	1.02638
Mpnd	0.0941064	1.61926	0.424	0.286	1	1.02638
Vps26b	0.0941156	0.0956776	0.121	0.314	1	1.02634
Eif2b4	0.0941156	0.356688	0.303	0.143	1	1.02634
Hexb	0.0943474	-1.12664	0.545	0.657	1	1.02527
Arpc2	0.0950391	-0.511089	0.879	0.943	1	1.0221
Hbp1	0.0951738	1.44555	0.364	0.229	1	1.02148
Tm9sf2	0.0951862	-0.325925	0.212	0.429	1	1.02143
Snx9	0.0951862	1.25472	0.394	0.257	1	1.02143
Capns1	0.0960143	-0.739454	0.636	0.686	1	1.01766
Ywhab	0.0966123	-0.889125	0.515	0.743	1	1.01497
Mrpl13	0.0969456	-1.93096	0.242	0.429	1	1.01347
H2-Ob	0.0969456	-0.825289	0.242	0.429	1	1.01347
Zup1	0.097211	2.84956	0.303	0.171	1	1.01228
Sumf1	0.0974859	-1.22621	0.121	0.314	1	1.01106
Trf	0.0977064	1.2513	0.455	0.314	1	1.01008
Srrm1	0.0978129	-1.15403	0.515	0.6	1	1.0096
Tapbpl	0.0982341	-0.754031	0.182	0.4	1	1.00774
Dynlt1b	0.098444	-1.14565	0.273	0.514	1	1.00681
Itgb2	0.0987899	-0.424323	0.424	0.657	1	1.00529
Afg3l1	0.0991113	1.67095	0.394	0.229	1	1.00388
Son	0.0995731	0.712098	0.727	0.686	1	1.00186
Oat	0.0996248	-0.926261	0.273	0.457	1	1.00163
Fbxl6	0.0998909	-0.108961	0.424	0.286	1	1.00047
Serbp1	0.0999039	0.514711	0.848	0.743	1	1.00042
Zfand3	0.100158	-1.19014	0.182	0.371	1	0.999312
Tsn	0.100581	-0.817772	0.273	0.486	1	0.997483
Lyst	0.101188	1.39009	0.394	0.257	1	0.994869
Phf11b	0.101583	-1.03949	0.394	0.571	1	0.993179
Polr2f	0.101812	1.24935	0.515	0.314	1	0.992199
Pold4	0.101985	-0.853634	0.485	0.657	1	0.991466
Gna13	0.102234	-0.418977	0.333	0.543	1	0.990403
Cox8a	0.102491	-0.288326	0.818	0.971	1	0.989316
Ctbp1	0.102578	-0.543873	0.242	0.486	1	0.988944
Cpne1	0.103124	1.464	0.333	0.171	1	0.986639
Hyou1	0.103403	-1.42736	0.182	0.371	1	0.985467
Ankrd17	0.103403	1.18632	0.364	0.2	1	0.985467
Rps18	0.103423	0.574204	0.788	0.771	1	0.985382
Ndufb1-ps	0.103428	-0.489996	0.848	0.857	1	0.98536
Psmd1	0.103523	-0.665622	0.273	0.486	1	0.984962
Sra1	0.10366	-0.584273	0.303	0.571	1	0.98439
Adss	0.104051	1.8874	0.303	0.171	1	0.982752
Rheb	0.104371	-0.557181	0.364	0.6	1	0.981422
BC005537	0.10459	1.95255	0.364	0.229	1	0.98051
H2-Ke6	0.10459	1.71523	0.364	0.229	1	0.98051
Ifitm2	0.104642	-1.21269	0.545	0.686	1	0.980293
Cox7c	0.105099	-0.61056	0.879	0.914	1	0.978401
Rpl6	0.105285	-0.357697	0.97	1	1	0.977633
Hmgn2	0.106201	-1.09742	0.303	0.514	1	0.973871
Ptpmt1	0.10673	-0.177913	0.182	0.371	1	0.971712
Rab18	0.10673	-0.674754	0.182	0.371	1	0.971712
Higd2a	0.107146	-0.578652	0.515	0.743	1	0.970024
Ube2v1	0.1075	-0.823096	0.515	0.686	1	0.96859
Cd244a	0.107612	2.02649	0.303	0.171	1	0.968139
Rps6ka3	0.107612	1.89345	0.303	0.171	1	0.968139
Sdcbp	0.108841	-0.609566	0.636	0.771	1	0.963206
Glg1	0.109095	1.67581	0.424	0.286	1	0.962193
Rogdi	0.109209	-0.992683	0.303	0.514	1	0.961741
Bin3	0.109243	-1.13435	0.242	0.429	1	0.961606
Rer1	0.110128	-0.957932	0.364	0.6	1	0.958102
Rpe	0.110128	-0.901954	0.152	0.343	1	0.958102
Tmem126a	0.110128	-1.04258	0.152	0.343	1	0.958102
Zcchc7	0.110128	0.984642	0.333	0.171	1	0.958102
Malsu1	0.110142	-1.48754	0.182	0.371	1	0.958047
Limd2	0.110155	-0.714278	0.545	0.686	1	0.957995
Washc3	0.110346	1.85044	0.333	0.2	1	0.957243
Btbd9	0.110346	1.4696	0.333	0.2	1	0.957243
Elf2	0.110753	1.04119	0.394	0.257	1	0.955645
Sms	0.110979	0.90707	0.515	0.343	1	0.954758
Ddx24	0.110986	1.00094	0.606	0.4	1	0.954731
Mrps14	0.110986	-1.2823	0.424	0.571	1	0.954731
Mcts1	0.111692	-0.858374	0.394	0.629	1	0.951977
Sept6	0.111692	0.412308	0.576	0.457	1	0.951977
Tbxas1	0.111941	0.129402	0.121	0.314	1	0.951009
Vps37a	0.111941	-0.145654	0.121	0.314	1	0.951009
Stard3	0.111941	0.965392	0.303	0.143	1	0.951009
Snu13	0.11197	-0.683764	0.576	0.743	1	0.950899
Uba1	0.112081	-0.810659	0.364	0.571	1	0.95047
Cd68	0.112254	-0.682469	0.424	0.629	1	0.949798
Rsrp1	0.112254	1.32336	0.606	0.457	1	0.949798
Nme1	0.112679	-1.18117	0.455	0.629	1	0.948157
Sec11c	0.112744	0.529135	0.697	0.571	1	0.947908
Tmem106a	0.113133	-1.10916	0.152	0.314	1	0.946409
Gnl1	0.113133	-1.73002	0.152	0.314	1	0.946409
Arrdc1	0.113418	0.887133	0.485	0.314	1	0.945317
Xpo1	0.113639	1.15144	0.364	0.2	1	0.944471
Slamf8	0.113768	-0.603882	0.152	0.343	1	0.943978
Smim20	0.113768	-0.618648	0.152	0.343	1	0.943978
AU020206	0.113768	-0.681479	0.152	0.343	1	0.943978
Dcps	0.113768	-0.366513	0.152	0.343	1	0.943978
Atp5j	0.113886	-0.573607	0.758	0.771	1	0.943528
Fam129a	0.113917	1.46443	0.333	0.2	1	0.943413
Atp2b1	0.114095	0.656204	0.394	0.257	1	0.942733
Xiap	0.114095	1.34181	0.394	0.257	1	0.942733
Prcp	0.114659	0.744994	0.576	0.457	1	0.940593
Rps26	0.114837	0.205408	0.97	0.971	1	0.939919
Rtca	0.115023	1.3562	0.303	0.171	1	0.939217
Clk1	0.115095	1.18241	0.424	0.314	1	0.938942
Zbtb7a	0.115596	0.369801	0.424	0.286	1	0.937058
Gmfg	0.115628	0.652723	0.667	0.6	1	0.936938
Adam8	0.115736	-1.12214	0.182	0.343	1	0.936532
Dhx15	0.116134	0.884938	0.545	0.429	1	0.935041
Myadm	0.116656	1.15163	0.515	0.429	1	0.933094
Il7r	0.116937	-1.5885	0.152	0.314	1	0.932049
Slc6a6	0.117019	1.40866	0.515	0.4	1	0.931745
Tsc22d3	0.117025	1.66294	0.455	0.371	1	0.931722
Mad2l2	0.117223	-1.26057	0.182	0.371	1	0.930985
Cetn2	0.117223	-1.64963	0.182	0.371	1	0.930985
Dtnbp1	0.117503	0.1918	0.152	0.343	1	0.929952
Lrrfip1	0.117687	-0.511986	0.424	0.6	1	0.929272
Iqgap1	0.11773	0.978709	0.758	0.571	1	0.929112
Bdp1	0.118279	2.04368	0.364	0.229	1	0.927093
Snw1	0.118405	-0.584026	0.242	0.486	1	0.926629
2900097C17Rik	0.118876	1.35438	0.303	0.171	1	0.924908
Ctdsp2	0.118876	1.40274	0.303	0.171	1	0.924908
Mrps30	0.118876	1.45487	0.303	0.171	1	0.924908
Eif4ebp1	0.118958	-0.529156	0.242	0.457	1	0.924606
Vim	0.119068	0.530947	0.97	0.886	1	0.924205
Ndufb7	0.11916	0.536547	0.848	0.657	1	0.923871
Ccnl2	0.119251	1.66155	0.394	0.286	1	0.923538
Tmed7	0.119272	1.29908	0.455	0.314	1	0.92346
Usp14	0.119442	-1.07837	0.182	0.343	1	0.922842
Copg2	0.119778	-0.536756	0.121	0.314	1	0.921624
Ctsz	0.12045	0.473626	0.879	0.714	1	0.919192
Xpa	0.12084	-1.16257	0.152	0.314	1	0.917791
Jak3	0.12084	-1.04596	0.152	0.314	1	0.917791
Zdhhc18	0.120896	-0.257134	0.182	0.371	1	0.917589
Auh	0.120896	-1.31978	0.182	0.371	1	0.917589
Psma3	0.120944	-0.720247	0.636	0.8	1	0.917415
Gtf2a2	0.12133	1.54264	0.333	0.2	1	0.916031
Twf2	0.12157	-0.57747	0.545	0.714	1	0.915175
Ube2k	0.121921	0.995751	0.485	0.343	1	0.913922
Rgs18	0.122829	1.75555	0.303	0.171	1	0.9107
Micos10	0.123044	-0.84175	0.758	0.8	1	0.909939
Ehd1	0.123241	-1.01164	0.182	0.343	1	0.909244
Riok1	0.123854	0.0572893	0.121	0.314	1	0.907091
Runx1	0.123931	1.38988	0.545	0.486	1	0.90682
Psmd4	0.124468	-0.753561	0.424	0.629	1	0.904941
Pgls	0.124574	0.713236	0.758	0.714	1	0.904573
Wbp11	0.124658	-1.29467	0.182	0.371	1	0.904281
Ndufa11	0.124943	-0.740408	0.545	0.686	1	0.90329
Sqstm1	0.125155	-0.902841	0.545	0.657	1	0.902551
Mcur1	0.125259	0.460614	0.152	0.343	1	0.90219
Ppp4r2	0.125631	1.88531	0.364	0.229	1	0.900903
Ankrd44	0.126206	1.55241	0.364	0.257	1	0.898921
Limd1	0.126313	1.14916	0.424	0.257	1	0.898552
Rps24	0.126578	-0.248627	0.97	0.971	1	0.897642
Klrk1	0.126706	-0.682123	0.364	0.543	1	0.897202
Atp13a2	0.126884	1.58995	0.303	0.171	1	0.896593
Htt	0.126884	0.665703	0.303	0.171	1	0.896593
Serinc3	0.127149	0.511652	0.576	0.457	1	0.895688
H3f3a	0.127985	0.370053	0.879	0.943	1	0.89284
1700025G04Rik	0.128264	0.603416	0.394	0.257	1	0.891896
Cmtm7	0.128306	-0.581044	0.515	0.686	1	0.891753
Trpv2	0.12851	-0.121125	0.182	0.371	1	0.891063
Tesk1	0.12895	-1.42346	0.152	0.314	1	0.889577
Zranb2	0.129116	1.36081	0.333	0.2	1	0.889021
Brd7	0.129116	1.54223	0.333	0.2	1	0.889021
Eef1akmt4	0.129284	-0.679977	0.152	0.343	1	0.888454
Tgoln1	0.129438	0.869027	0.364	0.229	1	0.887938
Phf20l1	0.129438	0.942401	0.364	0.229	1	0.887938
Nans	0.129506	-0.918016	0.242	0.457	1	0.887709
Ndufv1	0.129506	-0.674843	0.242	0.457	1	0.887709
Trmt112	0.129947	0.543246	0.697	0.629	1	0.886234
Ier5	0.130127	0.240847	0.788	0.657	1	0.885634
Myo1g	0.130389	0.723854	0.515	0.371	1	0.88476
Samd9l	0.131043	1.09082	0.303	0.171	1	0.882587
Sorl1	0.131043	1.59348	0.303	0.171	1	0.882587
Rpn2	0.131564	-0.918787	0.485	0.629	1	0.880862
Nap1l1	0.132509	0.63854	0.727	0.629	1	0.877755
Rac2	0.13315	0.622266	0.727	0.6	1	0.87566
Bod1l	0.133161	-1.12652	0.152	0.314	1	0.875622
Gadd45g	0.133161	0.489827	0.152	0.314	1	0.875622
Tmed10	0.133305	0.487776	0.788	0.657	1	0.875154
Tmed9	0.133778	0.667101	0.576	0.457	1	0.873614
Gpr137b	0.133808	-0.29267	0.212	0.4	1	0.873517
Lamtor2	0.134123	-0.519146	0.576	0.771	1	0.872497
Btg1	0.13453	-0.594309	0.727	0.771	1	0.87118
Anxa5	0.135044	0.350557	0.818	0.714	1	0.869525
Mtx1	0.135206	-1.24528	0.182	0.343	1	0.869005
Clec9a	0.135617	1.06301	0.545	0.343	1	0.867686
Hsd17b10	0.136086	1.28629	0.424	0.314	1	0.866186
Scarb1	0.136492	0.662627	0.364	0.2	1	0.864894
Sirt2	0.136933	-0.359552	0.242	0.457	1	0.863493
Polr2e	0.137007	-0.741546	0.333	0.571	1	0.863258
Tsc22d4	0.137007	1.33357	0.485	0.429	1	0.863258
Pqlc1	0.137284	1.55071	0.333	0.2	1	0.86238
Mrps34	0.137395	-0.691737	0.333	0.543	1	0.862028
Lin7c	0.137478	-1.06507	0.152	0.314	1	0.861767
Adipor1	0.138197	-1.05364	0.364	0.571	1	0.859503
Mrps16	0.138341	0.850712	0.606	0.543	1	0.859049
Ogfr	0.139387	-1.37097	0.182	0.343	1	0.855777
Rbm33	0.139387	-1.2387	0.182	0.343	1	0.855777
Mef2d	0.139676	1.29401	0.303	0.171	1	0.854877
Prkch	0.139676	1.53181	0.303	0.171	1	0.854877
Elf1	0.14002	1.2237	0.545	0.457	1	0.853811
Fxyd5	0.140566	-0.293992	0.879	0.886	1	0.852119
Rpl9	0.14087	-0.295382	0.939	0.971	1	0.851182
Zbp1	0.141235	-0.666891	0.333	0.514	1	0.850057
Acer3	0.141399	1.42374	0.364	0.229	1	0.849555
Dhx36	0.141515	1.00425	0.333	0.2	1	0.849198
Rnaseh2c	0.141515	1.48945	0.333	0.2	1	0.849198
Mrpl12	0.14176	-0.886861	0.212	0.4	1	0.848445
Ythdf2	0.141902	-0.911829	0.152	0.314	1	0.848012
Rpl32	0.142544	0.181794	0.97	0.971	1	0.84605
Hdac1	0.142715	-1.10492	0.273	0.429	1	0.845531
Sec13	0.143455	-0.3477	0.455	0.657	1	0.843284
Eif2b1	0.143668	-1.16845	0.182	0.343	1	0.842641
Sptlc2	0.143764	-0.518489	0.212	0.429	1	0.84235
Mdm4	0.144154	1.67747	0.303	0.171	1	0.841173
Uri1	0.144154	1.31042	0.303	0.171	1	0.841173
Arhgap4	0.144154	1.66476	0.303	0.171	1	0.841173
Lamtor1	0.144225	-0.722407	0.333	0.571	1	0.84096
Rps8	0.144226	0.185326	1	1	1	0.840956
Erp44	0.144955	-0.443518	0.303	0.543	1	0.838766
Reep5	0.144992	0.421004	0.758	0.771	1	0.838656
Eif3g	0.145219	0.564611	0.606	0.514	1	0.837976
Eif3l	0.145381	-0.625848	0.394	0.6	1	0.837492
Net1	0.145391	0.822127	0.424	0.257	1	0.837461
Pmvk	0.14587	-0.917666	0.212	0.4	1	0.836033
Ddx47	0.14587	1.59878	0.364	0.257	1	0.836033
Prelid3b	0.146342	-0.953887	0.303	0.457	1	0.834632
Cyp51	0.146434	-0.747328	0.152	0.314	1	0.834358
Herpud2	0.146434	-0.514565	0.152	0.314	1	0.834358
Cd300lf	0.146434	-0.785844	0.152	0.314	1	0.834358
Med30	0.146434	-1.5897	0.152	0.314	1	0.834358
Copb1	0.147634	-1.13191	0.273	0.457	1	0.830813
Rapgef6	0.147634	1.6606	0.424	0.314	1	0.830813
S100a13	0.147837	0.597821	0.576	0.457	1	0.830218
Gatad2b	0.148048	-1.31112	0.182	0.343	1	0.829597
Cd2ap	0.148308	0.48416	0.606	0.457	1	0.828836
Csf2ra	0.148625	1.08713	0.576	0.514	1	0.827908
Adgre5	0.148683	1.11378	0.424	0.286	1	0.82774
Wasl	0.149832	1.67726	0.364	0.229	1	0.824395
Cyb5r3	0.150071	-0.699114	0.212	0.4	1	0.823704
Gm8909	0.150101	-0.509946	0.364	0.6	1	0.823617
Eefsec	0.150276	1.64412	0.333	0.2	1	0.82311
Ist1	0.150934	0.603746	0.152	0.343	1	0.821214
Zpr1	0.150934	-0.230411	0.152	0.343	1	0.821214
Rars	0.151076	0.0448639	0.152	0.314	1	0.820804
Hnrnph2	0.151646	-0.847267	0.273	0.457	1	0.81917
Tmem147	0.15228	-0.110521	0.455	0.314	1	0.817357
Ndufa13	0.152405	-0.548664	0.727	0.829	1	0.817001
Pdlim2	0.15253	-0.957618	0.182	0.343	1	0.816645
Uvrag	0.152747	1.19772	0.455	0.371	1	0.816027
Blvra	0.153596	-0.737055	0.182	0.371	1	0.813619
Baz1a	0.153876	1.24118	0.515	0.457	1	0.812828
1110008P14Rik	0.1543	-0.413059	0.242	0.514	1	0.811634
Slfn2	0.15468	-0.510923	0.667	0.743	1	0.810566
Atp6v0b	0.15468	0.557345	0.727	0.686	1	0.810566
Usp4	0.154809	1.21973	0.333	0.2	1	0.810203
Nfe2l2	0.154839	-1.56207	0.273	0.429	1	0.81012
Rtl8c	0.155739	-0.673571	0.273	0.457	1	0.807601
Rbbp4	0.15618	-0.738443	0.333	0.543	1	0.806373
Arl6ip4	0.156664	1.23011	0.455	0.343	1	0.805031
Mien1	0.156733	-1.00595	0.333	0.486	1	0.80484
Cd9	0.156758	-0.288727	0.364	0.571	1	0.804769
Egln1	0.156934	-0.8029	0.242	0.457	1	0.804284
Rnf220	0.157855	-0.686935	0.242	0.429	1	0.801743
Ccdc115	0.158249	0.209002	0.303	0.171	1	0.80066
Nfic	0.158249	1.59703	0.303	0.171	1	0.80066
Sdf2	0.158747	-1.00019	0.212	0.4	1	0.799293
Ppp1r15b	0.159445	0.941909	0.333	0.2	1	0.797388
Lat2	0.159531	1.23755	0.485	0.429	1	0.797155
Ndufc1	0.159809	-0.454245	0.455	0.629	1	0.7964
Psmd13	0.159809	-0.816488	0.455	0.629	1	0.7964
Os9	0.160481	-0.384739	0.273	0.486	1	0.794575
Lrrfip2	0.160481	1.52891	0.455	0.314	1	0.794575
Ifi35	0.160688	-0.356742	0.364	0.571	1	0.794017
Hmox2	0.160688	0.392117	0.545	0.4	1	0.794017
Nup98	0.160696	-0.60584	0.152	0.314	1	0.793995
Alg1	0.160696	-0.93194	0.152	0.314	1	0.793995
Mfsd1	0.160768	-0.685741	0.303	0.486	1	0.793802
Selenoh	0.161802	-0.277916	0.182	0.343	1	0.791015
D8Ertd738e	0.161864	-0.984053	0.727	0.857	1	0.79085
Morc3	0.162184	1.84853	0.394	0.286	1	0.789992
Csrnp1	0.162738	-0.22861	0.182	0.371	1	0.788511
Hcst	0.163172	1.55074	0.303	0.171	1	0.787355
Tnrc6b	0.163172	1.70783	0.303	0.171	1	0.787355
Mrpl43	0.163543	0.649435	0.515	0.4	1	0.786368
Sh3bgrl	0.163625	-0.519144	0.576	0.714	1	0.786151
Serf2	0.163694	-0.302805	0.97	0.971	1	0.785968
Khdrbs1	0.163751	0.856528	0.636	0.514	1	0.785816
Jmjd1c	0.164178	1.09926	0.424	0.314	1	0.784685
P2ry6	0.164218	0.643449	0.515	0.371	1	0.78458
H2afv	0.164705	-0.688576	0.273	0.486	1	0.783293
H2-DMa	0.165077	0.300883	0.909	0.829	1	0.782314
Mri1	0.165189	0.0124204	0.152	0.343	1	0.782019
Fem1c	0.165189	0.129674	0.152	0.343	1	0.782019
Pcbd2	0.165189	-1.48991	0.182	0.314	1	0.782019
Etv3	0.165676	0.114085	0.152	0.314	1	0.78074
Dtx3	0.165676	-1.05375	0.152	0.314	1	0.78074
Nop10	0.166002	0.541329	0.818	0.686	1	0.779887
Ssr4	0.166002	-0.459185	0.697	0.8	1	0.779887
Gpr132	0.166595	-0.859813	0.182	0.343	1	0.778337
Dync1h1	0.166602	1.27273	0.394	0.286	1	0.778319
Magoh	0.167041	-0.639452	0.303	0.514	1	0.777176
Tmem131l	0.167371	1.48484	0.364	0.286	1	0.776319
Impa2	0.16746	1.22792	0.333	0.229	1	0.776089
Rab4b	0.167466	-0.207151	0.485	0.686	1	0.776074
Pum2	0.167799	1.37143	0.364	0.257	1	0.775212
Sbno1	0.167843	1.25857	0.364	0.229	1	0.775096
Fkbp2	0.168408	-0.701901	0.394	0.6	1	0.773637
Ipo7	0.169031	1.07864	0.333	0.2	1	0.772033
Tmbim4	0.169163	-0.86193	0.333	0.486	1	0.771695
Mif4gd	0.169217	-0.875847	0.303	0.486	1	0.771555
Creld2	0.169217	-1.24691	0.303	0.486	1	0.771555
Etv6	0.169703	0.758834	0.515	0.457	1	0.77031
Spint2	0.170205	-0.938993	0.212	0.371	1	0.769029
Plgrkt	0.170205	-1.20758	0.212	0.371	1	0.769029
Ccs	0.170771	-0.607105	0.152	0.314	1	0.767585
Brd2	0.171415	1.3753	0.606	0.571	1	0.765951
Rhog	0.171638	-0.581173	0.667	0.686	1	0.765388
Gltp	0.17234	0.164577	0.758	0.686	1	0.763614
Il6ra	0.172467	1.35879	0.364	0.257	1	0.763294
Trir	0.172498	-0.523155	0.394	0.6	1	0.763215
Bak1	0.172563	-0.47323	0.333	0.543	1	0.763053
Bscl2	0.172956	0.54849	0.424	0.314	1	0.762064
Rpl36	0.173177	-0.182655	0.97	1	1	0.761509
Scand1	0.173243	0.345102	0.788	0.8	1	0.761344
Tra2b	0.174016	0.812347	0.667	0.6	1	0.759411
Dock2	0.174571	1.34524	0.545	0.457	1	0.758027
Bcap31	0.174571	0.893586	0.545	0.457	1	0.758027
Tpm4	0.17508	-0.772882	0.485	0.714	1	0.756764
Mknk1	0.175241	1.41707	0.303	0.2	1	0.756364
Ric8a	0.175241	1.39011	0.303	0.2	1	0.756364
Ndufs3	0.175648	-0.570798	0.303	0.514	1	0.755356
Pcmt1	0.17571	0.362263	0.394	0.286	1	0.755205
Utp14a	0.175983	-0.655837	0.152	0.314	1	0.754529
Clptm1	0.1765	-0.694713	0.182	0.343	1	0.753255
Zfp277	0.1765	-0.717846	0.182	0.343	1	0.753255
Zfr	0.1765	-0.720019	0.182	0.343	1	0.753255
Meaf6	0.176642	-1.23036	0.242	0.4	1	0.752905
Nmi	0.177211	-0.683115	0.182	0.371	1	0.751509
Snx21	0.177211	1.76198	0.333	0.229	1	0.751509
Pak1ip1	0.177232	-0.5318	0.212	0.4	1	0.751458
Stx5a	0.177437	1.15122	0.364	0.229	1	0.750955
Nubp1	0.177475	-0.976009	0.273	0.457	1	0.750863
Paip2	0.177996	-0.512691	0.303	0.486	1	0.749589
Cd37	0.177996	0.3975	0.485	0.314	1	0.749589
Atf3	0.177996	-0.666318	0.333	0.457	1	0.749589
Lamtor4	0.17806	0.58735	0.545	0.429	1	0.749433
Fibp	0.179019	0.0336754	0.212	0.429	1	0.747102
Srp14	0.179466	0.293372	0.758	0.657	1	0.746018
Arl6ip5	0.179655	1.00161	0.545	0.514	1	0.745561
Secisbp2l	0.180435	0.516251	0.152	0.343	1	0.743679
Cbx4	0.180435	1.52967	0.303	0.2	1	0.743679
Cdc37	0.180537	0.2292	0.697	0.629	1	0.743433
Cox6b1	0.180552	-0.279707	0.848	0.886	1	0.743398
Psme2	0.181155	-0.436509	0.727	0.857	1	0.74195
Atf6b	0.181313	-0.207253	0.152	0.314	1	0.741571
Tut7	0.181419	1.63134	0.364	0.286	1	0.741318
Brd1	0.181419	1.86233	0.364	0.286	1	0.741318
Elp5	0.181614	-1.84302	0.182	0.343	1	0.740851
Ero1l	0.181614	-1.16857	0.182	0.343	1	0.740851
Cfdp1	0.182081	1.05618	0.424	0.314	1	0.739735
Stt3b	0.182243	0.0654627	0.182	0.371	1	0.73935
Polr2i	0.182318	-1.6953	0.333	0.486	1	0.739171
Gsdmd	0.182511	-0.725624	0.303	0.486	1	0.738712
Psma5	0.18344	-0.770436	0.576	0.714	1	0.736505
Arpc4	0.183558	-0.505833	0.788	0.829	1	0.736228
Prmt1	0.18356	-0.82767	0.424	0.6	1	0.736222
Dock8	0.183769	1.64675	0.424	0.286	1	0.735728
Bola2	0.183896	0.890921	0.545	0.514	1	0.735428
Apeh	0.184022	0.652817	0.303	0.171	1	0.73513
Plekha2	0.185183	-0.542755	0.242	0.429	1	0.732399
Tmem14c	0.186044	-0.68296	0.455	0.6	1	0.730384
Arl8a	0.186291	1.56095	0.364	0.286	1	0.729809
Dctpp1	0.18672	0.0509956	0.515	0.457	1	0.728809
Tm6sf1	0.186775	-0.926589	0.273	0.457	1	0.728681
Csf2rb	0.186775	-0.459769	0.273	0.457	1	0.728681
Ufsp2	0.186837	-0.748863	0.182	0.343	1	0.728537
Cyth1	0.186837	-0.0790051	0.182	0.343	1	0.728537
Elof1	0.187055	-1.18909	0.242	0.371	1	0.728031
Gm47283	0.187055	1.35822	0.364	0.257	1	0.728031
Csnk2a1	0.187086	0.971626	0.455	0.314	1	0.727958
Puf60	0.18711	-0.466997	0.303	0.486	1	0.727904
Yipf5	0.18738	-0.403701	0.182	0.371	1	0.727278
Chd9	0.18738	1.24108	0.333	0.229	1	0.727278
Eif4a3	0.187894	-0.566627	0.394	0.629	1	0.726087
Znrd1	0.187894	-0.903111	0.455	0.571	1	0.726087
Rabac1	0.187912	0.490752	0.606	0.571	1	0.726045
Kdelr1	0.187923	-1.28023	0.364	0.514	1	0.726019
Slc25a4	0.188061	-1.05962	0.394	0.543	1	0.725701
Rnf187	0.188061	-0.617317	0.394	0.543	1	0.725701
Tnfrsf13b	0.189443	1.24588	0.424	0.343	1	0.722522
Aff4	0.18953	0.388086	0.303	0.171	1	0.722321
Txndc9	0.190059	-0.907918	0.242	0.429	1	0.721111
Mrpl32	0.19098	-1.14353	0.273	0.429	1	0.719011
Ikbkb	0.191793	0.711674	0.455	0.343	1	0.717166
Rnps1	0.191793	0.951067	0.455	0.343	1	0.717166
Mapk1	0.19182	-0.0818161	0.273	0.486	1	0.717105
Hexa	0.191828	0.92646	0.545	0.457	1	0.717088
Ptprc	0.191846	0.298955	0.697	0.6	1	0.717047
S100a6	0.192049	-0.0837007	0.788	0.571	1	0.716589
Creb1	0.192114	1.31455	0.364	0.257	1	0.71644
Ogdh	0.192622	0.834747	0.333	0.229	1	0.715293
Rpl14	0.193315	-0.2319	0.879	1	1	0.713735
Rpl37	0.19334	-0.262534	0.939	0.971	1	0.713678
Rps16	0.193357	0.0369907	0.97	1	1	0.71364
Prdx2	0.193979	0.362645	0.788	0.629	1	0.712245
1810026B05Rik	0.19422	1.46273	0.424	0.343	1	0.711706
Evi2a	0.194879	0.568272	0.333	0.2	1	0.710236
Nip7	0.195159	-0.26273	0.303	0.171	1	0.709611
Srsf7	0.195522	0.628823	0.667	0.571	1	0.708803
Kmo	0.195903	1.40584	0.394	0.314	1	0.70796
Tab2	0.19643	0.00458568	0.273	0.457	1	0.706791
Tmem189	0.196563	-0.279828	0.273	0.514	1	0.706498
Sell	0.196702	1.92373	0.303	0.2	1	0.70619
Ankrd10	0.196702	1.42686	0.303	0.2	1	0.70619
Sp1	0.196702	1.72348	0.303	0.2	1	0.70619
Sdhb	0.196926	-0.0631007	0.424	0.714	1	0.705698
Ube2m	0.197124	-0.870366	0.485	0.629	1	0.705261
Rps11	0.197593	0.109475	0.97	1	1	0.704229
Ifngr2	0.197972	-1.00384	0.212	0.343	1	0.703396
Rad21	0.197972	0.893903	0.333	0.229	1	0.703396
Cct7	0.199181	-0.27394	0.545	0.714	1	0.700753
Eloc	0.199362	-1.07358	0.515	0.6	1	0.700358
Soat1	0.200094	-0.190819	0.242	0.429	1	0.698766
Ilkap	0.200094	0.968213	0.394	0.286	1	0.698766
Cops8	0.200379	0.888879	0.333	0.2	1	0.698148
Nucb2	0.20091	0.193986	0.303	0.171	1	0.696999
Sugt1	0.200917	-0.625386	0.273	0.429	1	0.696984
Pycard	0.201018	0.874897	0.455	0.371	1	0.696765
Kif5b	0.201348	-0.447189	0.394	0.629	1	0.696053
Psmb9	0.201379	-0.159205	0.879	0.857	1	0.695987
Msrb1	0.201393	-0.086682	0.273	0.457	1	0.695956
Tmem131	0.201419	-0.801523	0.333	0.457	1	0.6959
Arhgap15	0.201485	1.85124	0.364	0.286	1	0.695757
Rps4x	0.201878	0.137127	0.939	0.971	1	0.69491
H2afx	0.203171	-0.551509	0.182	0.343	1	0.692138
Etf1	0.203451	-0.32324	0.303	0.514	1	0.691541
Rnasek	0.203621	-0.642209	0.545	0.714	1	0.691177
1700123O20Rik	0.203831	-1.72848	0.152	0.314	1	0.69073
Larp1	0.20404	1.14729	0.424	0.343	1	0.690285
Ddx39b	0.205031	0.690334	0.606	0.6	1	0.68818
Ube2d2a	0.205123	-0.34388	0.606	0.743	1	0.687987
Surf4	0.205201	-0.603876	0.364	0.486	1	0.687821
Pes1	0.205918	-1.00275	0.212	0.371	1	0.686306
Bbip1	0.205918	-0.842111	0.212	0.371	1	0.686306
Vps28	0.20594	0.48574	0.606	0.543	1	0.686259
Sp100	0.206282	0.626773	0.636	0.457	1	0.685538
Arglu1	0.206687	0.937479	0.485	0.4	1	0.684686
Pip4k2a	0.207231	0.229456	0.667	0.629	1	0.683544
Ncl	0.207363	0.371253	0.758	0.6	1	0.683269
Seh1l	0.208128	1.80135	0.303	0.2	1	0.681669
Eif4h	0.208499	0.715998	0.576	0.543	1	0.680897
Emc10	0.209125	0.445161	0.515	0.371	1	0.679593
Edem1	0.21051	-0.284601	0.242	0.429	1	0.676727
Smarcb1	0.21051	-0.126204	0.242	0.429	1	0.676727
Prpf8	0.21051	-0.231937	0.242	0.429	1	0.676727
Jarid2	0.21051	1.12867	0.394	0.286	1	0.676727
Mpp6	0.210877	1.29539	0.455	0.371	1	0.675971
Nfkbie	0.211434	-0.574046	0.212	0.371	1	0.674825
Dda1	0.211591	-1.03298	0.273	0.457	1	0.674502
Vasp	0.212718	-0.487683	0.545	0.714	1	0.672197
Psmb4	0.212938	0.549851	0.727	0.657	1	0.671747
Ifrd1	0.213792	-1.48951	0.424	0.514	1	0.670009
Stx12	0.214672	-1.04212	0.212	0.343	1	0.668224
Eif4g3	0.215113	0.231819	0.303	0.543	1	0.667333
Ndufb10	0.215352	0.416791	0.727	0.6	1	0.666851
Crtc2	0.215825	-0.359419	0.152	0.314	1	0.665899
Sf3b4	0.215863	0.120296	0.242	0.429	1	0.665822
Zc3hav1	0.215863	0.899935	0.394	0.286	1	0.665822
Map4k1	0.21651	0.636964	0.455	0.343	1	0.664522
Pmepa1	0.216564	-0.313204	0.364	0.514	1	0.664414
Tmpo	0.216564	0.546958	0.485	0.4	1	0.664414
Snap23	0.217057	-0.221678	0.212	0.371	1	0.663426
Sf1	0.218091	-0.358779	0.394	0.657	1	0.661363
Mrpl30	0.218757	-0.536611	0.576	0.714	1	0.660039
Pstpip1	0.218927	0.98744	0.364	0.257	1	0.659701
Alkbh1	0.218927	0.924686	0.364	0.257	1	0.659701
Aco2	0.218927	1.03274	0.364	0.257	1	0.659701
Ddx23	0.219438	1.18079	0.424	0.343	1	0.658687
Mbd2	0.220016	-0.298803	0.424	0.571	1	0.657546
Akirin1	0.220028	-0.877246	0.182	0.314	1	0.657522
Abcd1	0.220028	0.874525	0.303	0.2	1	0.657522
Cic	0.220459	0.6433	0.333	0.229	1	0.656673
Anapc11	0.221949	0.565128	0.636	0.543	1	0.653747
Sept3	0.222009	1.16302	0.152	0.314	1	0.65363
Ppia	0.222061	-0.246924	0.909	0.971	1	0.653529
Hsd17b12	0.222158	0.0237474	0.424	0.314	1	0.653339
Sdhd	0.222767	-0.844448	0.455	0.657	1	0.652149
Fam13b	0.222786	1.99041	0.333	0.257	1	0.652112
Napsa	0.222822	-0.159521	0.848	0.771	1	0.652041
Ifi209	0.223513	0.674886	0.333	0.2	1	0.650697
Micos13	0.224366	-0.285048	0.485	0.686	1	0.649043
Rps27	0.224419	0.153106	0.939	0.971	1	0.648941
Mrps12	0.224597	-1.3757	0.242	0.371	1	0.648596
Grb2	0.224766	-0.374293	0.606	0.714	1	0.648269
Mob3a	0.225366	-1.03604	0.333	0.514	1	0.647112
H2-DMb1	0.22541	0.454966	0.636	0.457	1	0.647028
Ruvbl1	0.226158	-1.10789	0.182	0.314	1	0.645589
Cnot6	0.226158	0.566154	0.303	0.2	1	0.645589
Taf10	0.226654	-0.399588	0.727	0.829	1	0.644637
Smarce1	0.226861	-1.21107	0.273	0.4	1	0.64424
Icosl	0.226861	0.0667908	0.394	0.286	1	0.64424
Zfp638	0.227396	1.15622	0.394	0.314	1	0.643217
Epsti1	0.227443	-0.71421	0.333	0.429	1	0.643127
Zfp593	0.22758	-0.699711	0.303	0.429	1	0.642865
Prpf38a	0.228319	0.466445	0.152	0.314	1	0.641459
Rnpep	0.228623	-0.718539	0.212	0.371	1	0.64088
Sec63	0.228623	-0.656385	0.212	0.371	1	0.64088
Ptpn2	0.228784	-0.326059	0.242	0.4	1	0.640575
Dcaf12	0.228784	0.979174	0.364	0.286	1	0.640575
Cbfb	0.228962	0.332459	0.485	0.343	1	0.640236
Nipsnap3b	0.230372	-0.319337	0.212	0.4	1	0.637571
Sigmar1	0.230372	1.31513	0.364	0.257	1	0.637571
Akna	0.230372	1.10852	0.364	0.257	1	0.637571
Eif3f	0.231381	0.200049	0.909	0.914	1	0.635672
Rab7b	0.231582	0.618333	0.364	0.229	1	0.635295
Yipf3	0.232365	-1.62872	0.212	0.343	1	0.633829
Plin2	0.232398	-0.737475	0.333	0.457	1	0.633767
Xpnpep1	0.232408	-0.607778	0.182	0.314	1	0.633749
Fkbp15	0.232408	1.46544	0.303	0.2	1	0.633749
St3gal5	0.232408	1.21643	0.303	0.2	1	0.633749
Ddx50	0.232508	-0.223809	0.242	0.429	1	0.633562
Coa6	0.232663	-0.0790466	0.182	0.343	1	0.633273
Vapb	0.233097	-1.13608	0.273	0.457	1	0.632464
Csnk1g2	0.233097	-0.376086	0.273	0.457	1	0.632464
Emb	0.234568	-0.648307	0.212	0.371	1	0.629731
Tcerg1	0.234568	1.37296	0.333	0.257	1	0.629731
Chmp1a	0.235654	-0.720718	0.303	0.457	1	0.627725
Ptpa	0.235963	-0.336419	0.303	0.543	1	0.627157
H2afj	0.237511	0.486213	0.818	0.829	1	0.624316
Trappc4	0.238435	-0.298102	0.364	0.543	1	0.62263
Lrrc58	0.238486	1.699	0.333	0.229	1	0.622537
Rgl2	0.238486	0.990691	0.333	0.229	1	0.622537
Cfl1	0.23854	-0.321448	0.818	0.971	1	0.622439
Rab1b	0.238544	-0.734211	0.515	0.686	1	0.622431
Fundc1	0.238707	-0.221151	0.273	0.457	1	0.622135
Vegfb	0.23878	-1.22273	0.182	0.314	1	0.622002
Pik3r1	0.238909	-0.511919	0.182	0.343	1	0.621768
Ccnt2	0.238909	2.30043	0.303	0.229	1	0.621768
Rbm8a	0.240017	0.251708	0.333	0.543	1	0.619757
Rab24	0.240017	1.06738	0.455	0.429	1	0.619757
Bhlhe40	0.240683	-0.912994	0.485	0.571	1	0.618555
Apex1	0.241243	0.572458	0.424	0.343	1	0.617545
Lair1	0.241319	0.242728	0.152	0.314	1	0.617408
Stk38	0.241391	1.13272	0.455	0.4	1	0.617278
Fnbp1	0.241758	0.605397	0.667	0.6	1	0.61662
Zfp706	0.241758	0.104746	0.667	0.6	1	0.61662
Kpna4	0.241811	1.29487	0.636	0.543	1	0.616524
Eif1ax	0.24197	0.0946605	0.515	0.429	1	0.616238
Lypla1	0.242236	0.171167	0.212	0.4	1	0.615762
Cers2	0.24344	-0.238015	0.303	0.486	1	0.613608
Rabep1	0.24344	-0.50985	0.303	0.486	1	0.613608
Ensa	0.244099	-0.277505	0.242	0.429	1	0.612435
Fos	0.244379	0.516031	0.606	0.571	1	0.611936
Tpp2	0.244721	0.980292	0.333	0.229	1	0.611329
Sept9	0.244991	0.164444	0.606	0.543	1	0.610849
Uqcr10	0.245012	0.338118	0.758	0.743	1	0.610812
Cpsf6	0.245272	0.0770782	0.182	0.343	1	0.610353
Matr3	0.245275	-0.945705	0.182	0.314	1	0.610347
Klf6	0.245683	0.647314	0.606	0.4	1	0.609624
Snrnp70	0.245894	0.595198	0.545	0.486	1	0.609252
Snapc5	0.246376	0.360935	0.242	0.4	1	0.608402
Alad	0.246784	-0.316217	0.212	0.371	1	0.607682
Mpdu1	0.246784	-0.207706	0.212	0.371	1	0.607682
Nrd1	0.246907	0.792448	0.455	0.4	1	0.607466
Flii	0.246925	-0.69007	0.303	0.457	1	0.607434
Srgn	0.247073	-0.632443	0.758	0.857	1	0.607175
Hmgb1	0.247699	-0.82027	0.697	0.714	1	0.606076
Tatdn2	0.248326	-0.200252	0.212	0.4	1	0.604977
Morf4l2	0.248326	-0.288298	0.212	0.4	1	0.604977
Lgals3	0.248468	0.149072	0.909	0.886	1	0.604729
Hspd1	0.249274	-1.13439	0.364	0.543	1	0.603322
Sec61a1	0.250304	-0.877902	0.273	0.429	1	0.601533
Golgb1	0.250304	2.15063	0.394	0.314	1	0.601533
Smarcd2	0.251068	-0.95213	0.212	0.343	1	0.600208
Kmt2c	0.251068	1.13081	0.333	0.229	1	0.600208
Alox5ap	0.251202	-0.336095	0.909	0.971	1	0.599977
Rpl34	0.251243	-0.211179	0.97	0.971	1	0.599907
Zwint	0.251753	-0.909954	0.182	0.343	1	0.599026
Zfp366	0.251753	0.357235	0.182	0.343	1	0.599026
Mdp1	0.251753	-0.0496296	0.182	0.343	1	0.599026
Celf1	0.251892	0.86273	0.303	0.2	1	0.598786
Adsl	0.253057	-0.501735	0.212	0.371	1	0.596782
Rpl10a	0.253773	0.226167	0.97	0.943	1	0.595555
Ly86	0.254761	0.608994	0.667	0.657	1	0.593868
Ntan1	0.254821	-0.63947	0.364	0.543	1	0.593764
Arl1	0.254821	-0.689892	0.394	0.514	1	0.593764
Irf5	0.255723	-0.37495	0.576	0.657	1	0.59223
Eapp	0.256108	-0.461903	0.273	0.457	1	0.591577
Arhgef1	0.256167	0.893762	0.515	0.457	1	0.591476
Eif5b	0.256274	-0.299365	0.273	0.429	1	0.591296
Calm3	0.257034	-0.407161	0.606	0.771	1	0.59001
Itm2c	0.257034	-0.691396	0.667	0.714	1	0.59001
Chchd1	0.258203	0.654821	0.485	0.371	1	0.588039
Armc1	0.258352	1.45813	0.303	0.229	1	0.587788
Rpn1	0.258397	-0.809623	0.394	0.543	1	0.587712
Gnai3	0.258633	-0.903963	0.182	0.314	1	0.587316
Yipf1	0.258633	-0.53951	0.182	0.314	1	0.587316
Phf12	0.258633	0.635464	0.303	0.2	1	0.587316
Hnrnpd	0.259346	0.519252	0.636	0.571	1	0.586121
Siva1	0.25944	-0.50659	0.212	0.371	1	0.585963
Tut4	0.25944	1.2695	0.333	0.257	1	0.585963
Rnf167	0.260827	1.03481	0.364	0.257	1	0.583648
Park7	0.261043	-0.539138	0.576	0.657	1	0.583288
Hnrnpab	0.261365	-0.484244	0.606	0.686	1	0.582753
Eif6	0.261458	-0.883861	0.485	0.629	1	0.582597
Mrps6	0.261697	-0.202034	0.333	0.2	1	0.582202
Tpd52l2	0.261738	0.491177	0.545	0.429	1	0.582134
Ssu72	0.261865	0.507048	0.576	0.514	1	0.581922
Ppp1r2	0.262235	-0.932272	0.273	0.4	1	0.581309
Sgk3	0.262342	1.39386	0.394	0.314	1	0.581132
Cox7a2	0.26248	-0.334863	0.818	0.8	1	0.580903
Cirbp	0.262483	-0.949262	0.364	0.457	1	0.5809
Spi1	0.26314	-0.34029	0.818	0.857	1	0.579813
Mdh1	0.263282	-0.508731	0.636	0.771	1	0.579579
Baz2b	0.263983	0.0397869	0.333	0.514	1	0.578425
Atp6ap1	0.264531	-0.319347	0.303	0.457	1	0.577524
Stk10	0.264531	0.778778	0.424	0.343	1	0.577524
Fcgrt	0.264856	0.431355	0.515	0.486	1	0.57699
Rala	0.265351	-0.859455	0.576	0.743	1	0.576179
Arfrp1	0.265498	-0.52632	0.182	0.314	1	0.575939
Nrip1	0.265498	-0.893884	0.182	0.314	1	0.575939
Mybbp1a	0.265933	-0.369385	0.212	0.371	1	0.575227
Znrd2	0.265933	-1.09267	0.212	0.371	1	0.575227
Rps25	0.266394	0.268887	0.909	0.857	1	0.574475
Tifab	0.266617	0.379301	0.455	0.343	1	0.574112
AY036118	0.266773	0.0216164	0.97	0.971	1	0.573857
Rbpj	0.266949	-0.448485	0.485	0.629	1	0.573572
Hibadh	0.267238	0.478384	0.212	0.4	1	0.573102
Zyx	0.267761	-0.0771171	0.818	0.8	1	0.572253
Bzw1	0.267763	-0.670806	0.455	0.571	1	0.572249
Rab5c	0.268355	-0.539014	0.515	0.657	1	0.571291
Dusp2	0.269222	0.456894	0.364	0.229	1	0.56989
Pfn1	0.269384	-0.218537	0.939	0.943	1	0.569629
Fam49b	0.27031	-0.417793	0.697	0.771	1	0.568137
Tspan31	0.270587	-1.45547	0.303	0.457	1	0.567693
D16Ertd472e	0.270798	-1.0506	0.212	0.343	1	0.567355
Dennd1c	0.270798	0.818806	0.333	0.229	1	0.567355
Tnrc18	0.271276	0.944644	0.364	0.286	1	0.566589
Rab14	0.271911	0.624648	0.636	0.6	1	0.565574
Timm22	0.272487	-0.565665	0.182	0.314	1	0.564654
Sae1	0.272538	-0.244004	0.212	0.371	1	0.564574
Ccdc86	0.272538	0.5718	0.212	0.371	1	0.564574
Cd83	0.272665	-0.404124	0.424	0.514	1	0.564371
Clint1	0.2733	0.611979	0.545	0.514	1	0.56336
Gpr171	0.273756	-0.604298	0.242	0.371	1	0.562637
Ccl4	0.274505	1.51326	0.394	0.257	1	0.561449
Smap2	0.274832	-0.370778	0.273	0.4	1	0.560933
Ufm1	0.275809	-0.43013	0.333	0.514	1	0.559392
Ahsa1	0.276738	-0.764694	0.303	0.457	1	0.557932
Keap1	0.277604	-1.34412	0.212	0.343	1	0.556574
Sipa1	0.277604	-0.726903	0.212	0.343	1	0.556574
Notch2	0.277761	0.926367	0.364	0.286	1	0.556329
Smndc1	0.277864	-0.411934	0.394	0.514	1	0.556168
Egr1	0.277945	0.532719	0.424	0.286	1	0.556041
Ubxn4	0.278757	0.0258751	0.303	0.486	1	0.554773
Lyz2	0.278757	0.669605	0.455	0.343	1	0.554773
Copz1	0.278949	-0.402178	0.394	0.571	1	0.554475
Mpeg1	0.279033	0.18635	0.727	0.543	1	0.554345
Exosc5	0.279167	0.466358	0.545	0.457	1	0.554137
Rab5if	0.279185	-0.835285	0.424	0.6	1	0.554108
Guk1	0.279253	-0.353888	0.212	0.371	1	0.554001
Vsir	0.279601	1.14736	0.303	0.2	1	0.553461
Dync1li1	0.280382	-0.575539	0.242	0.371	1	0.55225
Cd14	0.281282	1.32116	0.364	0.314	1	0.550858
Necap2	0.281371	-0.603677	0.576	0.629	1	0.550721
Ccnd3	0.281799	0.499934	0.697	0.629	1	0.550061
Ncf2	0.281906	0.32111	0.576	0.486	1	0.549896
Atp6v1f	0.282301	-0.303147	0.667	0.743	1	0.549287
Ppp2r1a	0.282977	-0.73311	0.364	0.514	1	0.548248
Ndufa1	0.283129	-0.321718	0.788	0.771	1	0.548015
Pdia3	0.283616	-0.445524	0.818	0.771	1	0.547269
Ascc3	0.284351	1.54719	0.364	0.286	1	0.546145
Kdm2a	0.284351	0.973951	0.364	0.286	1	0.546145
Papola	0.284436	-0.710976	0.455	0.629	1	0.546015
Abhd12	0.284526	-0.637999	0.212	0.343	1	0.545878
Pim1	0.284661	-0.0335711	0.576	0.686	1	0.545672
Akt1	0.284967	-0.438015	0.303	0.486	1	0.545206
Eif1b	0.287029	-0.721701	0.273	0.457	1	0.542073
Adgrg5	0.287029	1.07275	0.394	0.343	1	0.542073
Cdc5l	0.287462	0.491856	0.515	0.429	1	0.54142
Oxa1l	0.287604	0.223214	0.394	0.314	1	0.541204
Stip1	0.287835	-1.05536	0.273	0.4	1	0.540857
Acin1	0.287992	1.2095	0.455	0.4	1	0.54062
Cox16	0.288001	0.984041	0.515	0.486	1	0.540606
Eef1d	0.288699	-0.566928	0.727	0.829	1	0.539554
Cdkn1a	0.289323	-1.0239	0.303	0.457	1	0.538617
Gna15	0.289528	-0.790601	0.212	0.314	1	0.538309
Zfp207	0.289537	-0.875046	0.242	0.343	1	0.538297
Srsf11	0.290842	0.864307	0.515	0.457	1	0.536343
Ece1	0.290987	0.349248	0.545	0.457	1	0.536126
Cebpb	0.291046	-0.0491594	0.242	0.4	1	0.536038
Sema4d	0.291046	0.886175	0.364	0.286	1	0.536038
Txnip	0.291269	0.503228	0.455	0.343	1	0.535706
Relb	0.291564	-0.40639	0.212	0.343	1	0.535266
Nfkbiz	0.293959	1.22523	0.364	0.257	1	0.531713
Nol12	0.294168	0.791833	0.394	0.314	1	0.531404
Mia2	0.294217	0.109554	0.485	0.371	1	0.531332
Ifi207	0.295758	1.39039	0.424	0.343	1	0.529064
Slbp	0.296532	-0.852941	0.242	0.343	1	0.527929
Cpne2	0.296532	-1.18063	0.242	0.343	1	0.527929
Rps29	0.296938	0.110858	1	1	1	0.527335
Top1	0.297022	0.32159	0.545	0.457	1	0.527211
Mvp	0.297664	-0.759611	0.303	0.486	1	0.526274
Hipk2	0.297664	0.647693	0.455	0.343	1	0.526274
Hmga1	0.297847	-0.173301	0.242	0.4	1	0.526007
Jun	0.2987	1.02411	0.606	0.6	1	0.524764
Rps17	0.2994	-0.238918	0.848	0.914	1	0.523748
Ciao2a	0.299664	-0.671888	0.455	0.6	1	0.523366
Gpx1	0.299742	-0.198996	0.909	0.971	1	0.523252
Ctnnb1	0.300072	0.775693	0.333	0.257	1	0.522775
Sf3b6	0.300421	-0.663303	0.576	0.657	1	0.52227
Mbtd1	0.300461	0.72958	0.303	0.229	1	0.522211
Srsf6	0.300532	-0.282993	0.333	0.514	1	0.522109
Ypel3	0.300532	-0.569926	0.364	0.486	1	0.522109
Smim11	0.300832	-0.826062	0.273	0.429	1	0.521676
Clic1	0.302103	-0.29035	0.818	0.914	1	0.519845
Dbnl	0.302231	-0.30641	0.697	0.714	1	0.51966
Scaf11	0.302286	0.632534	0.485	0.429	1	0.519582
Slco3a1	0.302288	1.12485	0.424	0.343	1	0.519579
Lasp1	0.302288	0.686165	0.424	0.343	1	0.519579
Sec11a	0.302459	-0.686759	0.333	0.486	1	0.519333
Emc6	0.303072	0.709829	0.545	0.429	1	0.518455
Hcfc1r1	0.30314	-0.418134	0.424	0.571	1	0.518357
Creg1	0.304152	-0.238083	0.303	0.486	1	0.516909
Odc1	0.305922	-0.0974424	0.394	0.543	1	0.51439
Ube2l6	0.305988	-0.52645	0.212	0.343	1	0.514295
Mff	0.307235	0.388382	0.212	0.371	1	0.512529
Atp5l	0.307895	-0.278016	0.848	0.886	1	0.511598
Rsbn1l	0.307901	1.32293	0.303	0.229	1	0.511589
Txndc5	0.307901	0.743698	0.303	0.229	1	0.511589
Arl3	0.307901	0.987844	0.303	0.229	1	0.511589
Ddt	0.30797	-0.682652	0.242	0.371	1	0.511492
Fnbp4	0.308107	1.73816	0.364	0.314	1	0.511299
Ostf1	0.308212	0.483226	0.788	0.743	1	0.51115
Map2k2	0.308288	0.398815	0.576	0.514	1	0.511044
Srm	0.309313	-0.444502	0.182	0.314	1	0.509602
Chd3	0.309313	0.953686	0.303	0.2	1	0.509602
Ube2l3	0.309313	-0.816613	0.455	0.514	1	0.509602
Pafah1b1	0.310648	0.105076	0.576	0.543	1	0.507732
Lpcat2	0.311666	-0.61834	0.212	0.314	1	0.50631
Rcn2	0.311764	0.436026	0.364	0.286	1	0.506175
Clec12a	0.313431	0.795549	0.455	0.4	1	0.503858
Arhgdib	0.314031	0.5084	0.697	0.714	1	0.503028
Tent2	0.314458	-0.579148	0.273	0.429	1	0.502437
Smu1	0.314511	0.0606726	0.212	0.371	1	0.502364
Fam32a	0.315017	-0.631239	0.394	0.514	1	0.501666
Luc7l2	0.31502	0.594658	0.545	0.514	1	0.501661
Rae1	0.315462	0.948993	0.303	0.229	1	0.501053
Tmed5	0.315535	-0.70908	0.333	0.486	1	0.500953
Stxbp2	0.315535	0.0822795	0.455	0.371	1	0.500953
Arpc5l	0.315625	0.657768	0.545	0.457	1	0.500828
Epn1	0.316812	0.603703	0.576	0.543	1	0.499198
Bola1	0.317055	-0.234931	0.182	0.314	1	0.498865
Acvrl1	0.317055	-0.154648	0.182	0.314	1	0.498865
Acads	0.317055	0.575026	0.303	0.2	1	0.498865
Etnk1	0.317055	0.250333	0.303	0.2	1	0.498865
Gpsm3	0.317091	-0.373561	0.697	0.829	1	0.498816
Hsp90ab1	0.317112	0.239213	0.909	0.914	1	0.498787
Ppp1r15a	0.318656	0.497284	0.515	0.429	1	0.496678
Smc6	0.318861	0.0873536	0.303	0.514	1	0.496399
Rbm42	0.319	-0.469443	0.515	0.629	1	0.49621
Rps15	0.32009	0.173477	0.879	0.943	1	0.494727
Nr1h2	0.320377	0.233539	0.424	0.314	1	0.494339
Snrpf	0.320941	-0.500776	0.697	0.743	1	0.493575
Cdk2ap1	0.3219	1.15752	0.333	0.257	1	0.492279
Abr	0.3219	0.548802	0.333	0.257	1	0.492279
3830406C13Rik	0.3219	1.11235	0.333	0.257	1	0.492279
R3hdm4	0.32221	-0.810826	0.333	0.486	1	0.491862
Nutf2	0.322415	0.627066	0.364	0.257	1	0.491584
Erbin	0.322415	-0.141252	0.364	0.257	1	0.491584
Eif2s3x	0.324176	-0.344618	0.303	0.486	1	0.489219
Psma1	0.324478	-0.220528	0.455	0.6	1	0.488814
Atp5d	0.324576	-0.192398	0.818	0.8	1	0.488683
St6galnac4	0.324924	-0.16379	0.182	0.314	1	0.488219
Stap1	0.324924	-0.0940823	0.182	0.314	1	0.488219
Rasa4	0.325581	1.04518	0.424	0.4	1	0.48734
Mrpl38	0.326102	0.0854279	0.364	0.286	1	0.486646
Snx5	0.326208	-0.14771	0.485	0.629	1	0.486505
Glrx2	0.327521	0.775679	0.485	0.4	1	0.484761
Cdc34	0.327521	-0.501671	0.485	0.4	1	0.484761
Ppp1ca	0.327972	-0.261032	0.788	0.857	1	0.484163
Gm2a	0.327972	-0.336096	0.848	0.8	1	0.484163
Snx6	0.328096	-1.16069	0.394	0.514	1	0.484
Ube2a	0.328096	-1.24836	0.394	0.514	1	0.484
Jaml	0.328096	0.654241	0.485	0.429	1	0.484
Ndufa10	0.32815	-0.660326	0.485	0.543	1	0.483928
Ikzf1	0.328485	0.61632	0.394	0.314	1	0.483485
Lyar	0.328497	-1.30769	0.212	0.343	1	0.483468
Nubp2	0.328497	-0.688664	0.212	0.343	1	0.483468
Rab2a	0.329135	0.59875	0.636	0.571	1	0.482626
Osbpl9	0.329301	-0.465207	0.273	0.4	1	0.482407
Ssrp1	0.329301	1.14893	0.394	0.286	1	0.482407
Szrd1	0.329301	1.19902	0.364	0.314	1	0.482407
Flot2	0.329401	-0.559059	0.212	0.371	1	0.482276
Arid1b	0.329801	1.51342	0.333	0.286	1	0.481747
Ighm	0.330418	0.820764	0.606	0.571	1	0.480937
Tmem134	0.330857	0.429353	0.636	0.6	1	0.48036
Polr1d	0.330903	0.270318	0.727	0.743	1	0.480299
Cs	0.331732	-0.689169	0.394	0.543	1	0.479213
Rack1	0.332088	0.169317	0.939	0.857	1	0.478747
Fau	0.332347	-0.12666	1	1	1	0.478409
Lsm8	0.332853	0.999711	0.394	0.371	1	0.477748
Faap20	0.332918	-1.33737	0.182	0.314	1	0.477663
Ehmt2	0.332918	0.265268	0.182	0.314	1	0.477663
Rnf20	0.332918	-0.11758	0.303	0.2	1	0.477663
Plaur	0.332918	1.54834	0.303	0.2	1	0.477663
Pgs1	0.333193	-0.596531	0.242	0.343	1	0.477304
Tma7	0.333308	-0.215393	0.727	0.857	1	0.477155
Wdfy4	0.334007	0.986795	0.606	0.629	1	0.476245
Mvb12a	0.334119	0.716913	0.545	0.514	1	0.476099
Pten	0.334237	-0.472933	0.364	0.514	1	0.475945
Metap2	0.33464	0.376117	0.545	0.486	1	0.475422
Fdps	0.33512	0.160367	0.545	0.429	1	0.474799
Pabpn1	0.335784	0.387151	0.576	0.543	1	0.47394
Tmem248	0.337014	1.46644	0.333	0.257	1	0.472353
Ddx42	0.337014	0.757963	0.333	0.257	1	0.472353
Tiparp	0.337133	-1.01847	0.273	0.371	1	0.472198
Cuta	0.337176	0.291972	0.636	0.6	1	0.472144
Anxa2	0.33753	-0.11411	0.576	0.8	1	0.471687
Psmd7	0.337628	-0.234278	0.394	0.486	1	0.471561
Plekhb2	0.338869	1.38635	0.303	0.229	1	0.469968
Trappc3	0.338869	0.932038	0.303	0.229	1	0.469968
Adam17	0.338869	0.985365	0.303	0.229	1	0.469968
B3gat3	0.338869	0.918175	0.303	0.229	1	0.469968
Manf	0.339988	-0.487407	0.515	0.657	1	0.468536
Hmgn1	0.340364	0.194434	0.667	0.571	1	0.468056
Ifitm3	0.340364	-0.989398	0.606	0.629	1	0.468056
Ap2b1	0.341038	0.0339182	0.182	0.314	1	0.467197
Tfg	0.341555	-0.769219	0.303	0.429	1	0.466539
Aip	0.341555	0.751884	0.424	0.314	1	0.466539
Tbrg1	0.341595	-0.400368	0.424	0.571	1	0.466488
Arf3	0.341595	-0.485334	0.424	0.571	1	0.466488
Rpl17	0.341604	0.182662	0.97	0.971	1	0.466477
Napa	0.341783	0.724443	0.485	0.486	1	0.46625
Cops4	0.34291	0.537242	0.394	0.314	1	0.464819
Bnip2	0.34347	-0.0852899	0.303	0.457	1	0.464112
Derl1	0.34347	-0.914425	0.303	0.457	1	0.464112
Cltb	0.343943	-0.271026	0.273	0.4	1	0.463513
Mthfsl	0.344085	0.0790987	0.212	0.343	1	0.463334
Prkra	0.344085	0.157492	0.333	0.229	1	0.463334
Inpp5k	0.344085	0.332776	0.303	0.257	1	0.463334
Rps7	0.344686	-0.221905	0.939	0.943	1	0.462576
Grasp	0.344899	-0.852318	0.242	0.371	1	0.462307
Nudc	0.345928	-0.78075	0.606	0.743	1	0.461014
Psmb2	0.3466	-0.464913	0.576	0.714	1	0.460172
Ndufv2	0.3466	-0.570554	0.576	0.714	1	0.460172
Sys1	0.347867	-0.886022	0.455	0.571	1	0.458586
Brk1	0.347924	0.336897	0.667	0.657	1	0.458515
Glipr1	0.348809	0.658265	0.424	0.314	1	0.457412
Wdr26	0.348809	1.18565	0.394	0.343	1	0.457412
Clcn3	0.349285	0.49318	0.303	0.2	1	0.456821
Mrpl24	0.349824	-0.365501	0.333	0.486	1	0.456151
Grk2	0.350044	0.461786	0.636	0.6	1	0.455877
Dbi	0.350229	0.0449348	0.727	0.657	1	0.455648
Aimp1	0.351008	-0.43495	0.515	0.629	1	0.454683
Rbck1	0.351418	-0.98041	0.273	0.4	1	0.454176
Ap1s2	0.351418	-0.28038	0.273	0.4	1	0.454176
Cyfip2	0.351418	0.390671	0.394	0.286	1	0.454176
Capza1	0.351621	-0.700831	0.636	0.629	1	0.453925
Fam107b	0.352053	-0.430897	0.212	0.343	1	0.453392
Mef2a	0.352576	0.561117	0.333	0.257	1	0.452747
Sbno2	0.352576	1.21401	0.333	0.257	1	0.452747
Atp6v1c1	0.352576	0.577204	0.333	0.257	1	0.452747
Fermt3	0.353124	-0.0840077	0.515	0.571	1	0.452072
G3bp2	0.354301	-0.393626	0.333	0.429	1	0.450628
Rab7	0.355079	-0.670792	0.424	0.571	1	0.449676
Fam174a	0.355294	-0.280333	0.364	0.543	1	0.449413
Rsrc2	0.355294	0.585728	0.485	0.429	1	0.449413
Hsph1	0.356045	0.949858	0.364	0.286	1	0.448495
Preb	0.35616	0.303094	0.424	0.314	1	0.448354
Ndufb4	0.356329	-0.4168	0.545	0.629	1	0.448149
Ppil2	0.356537	-0.440295	0.242	0.343	1	0.447896
Rpl36al	0.356857	-0.235064	0.879	0.857	1	0.447506
Polr2l	0.357958	-0.145045	0.303	0.457	1	0.446168
Prex1	0.357958	0.762548	0.424	0.343	1	0.446168
Bri3bp	0.358168	0.42385	0.667	0.6	1	0.445913
AI413582	0.358437	1.2629	0.455	0.429	1	0.445587
Arpp19	0.358573	-0.116744	0.667	0.771	1	0.445422
Polr2h	0.358994	-0.894472	0.273	0.4	1	0.444912
Klrd1	0.359204	-0.437524	0.212	0.314	1	0.444658
Rnf146	0.359204	-0.824363	0.212	0.314	1	0.444658
Sharpin	0.359414	-0.148232	0.303	0.486	1	0.444405
Zc3h14	0.360137	-1.15595	0.212	0.343	1	0.443533
Fam120a	0.360137	-0.435451	0.212	0.343	1	0.443533
Pcmtd1	0.360431	-0.143918	0.242	0.371	1	0.443178
Ube2e3	0.360431	-1.38669	0.242	0.371	1	0.443178
Pan3	0.360431	-0.919816	0.242	0.371	1	0.443178
Ggnbp2	0.360525	0.827635	0.333	0.257	1	0.443064
Rps3	0.360618	-0.195102	0.97	0.971	1	0.442952
Apbb1ip	0.360721	-0.893225	0.485	0.571	1	0.442829
Timm10b	0.361762	0.321925	0.818	0.771	1	0.441577
Ube2f	0.361982	0.573636	0.485	0.4	1	0.441312
Lsm6	0.362275	0.665288	0.515	0.457	1	0.440961
Ift20	0.362275	0.423505	0.485	0.486	1	0.440961
Cbl	0.362309	-0.0347662	0.485	0.429	1	0.440921
Fam162a	0.362402	-0.478376	0.424	0.514	1	0.44081
Atf7ip	0.363362	1.63463	0.303	0.229	1	0.439661
Cabin1	0.365296	-0.0996046	0.273	0.429	1	0.437355
Was	0.365345	0.136516	0.303	0.457	1	0.437297
Atg3	0.365916	0.031552	0.394	0.543	1	0.436619
Icam1	0.366673	0.477545	0.394	0.286	1	0.435721
Cox4i1	0.366721	-0.16554	0.848	0.914	1	0.435664
Bag1	0.366741	0.098966	0.333	0.457	1	0.435641
Chchd3	0.366741	1.04327	0.424	0.371	1	0.435641
Eif3e	0.367547	-0.549157	0.606	0.714	1	0.434687
Slirp	0.367573	0.511557	0.545	0.514	1	0.434656
Cmpk1	0.368322	-0.522818	0.455	0.571	1	0.433772
Nudcd3	0.368359	-0.78523	0.242	0.371	1	0.433729
Asap1	0.368359	0.322461	0.242	0.371	1	0.433729
Kars	0.368586	0.907641	0.333	0.257	1	0.433461
Ebna1bp2	0.368615	0.4731	0.455	0.4	1	0.433427
Stoml2	0.371153	0.90324	0.394	0.343	1	0.430447
Mrpl9	0.371646	0.673775	0.364	0.286	1	0.42987
Myo9b	0.371646	0.58238	0.364	0.286	1	0.42987
Hnrnpk	0.371711	-0.413509	0.697	0.743	1	0.429795
Trim28	0.372956	-0.322768	0.273	0.429	1	0.428342
Rnase6	0.374154	0.243385	0.727	0.686	1	0.42695
Exosc8	0.374453	-0.282441	0.273	0.4	1	0.426602
Trappc6b	0.374453	1.07845	0.364	0.314	1	0.426602
Nfkbid	0.374775	0.0775096	0.182	0.314	1	0.42623
Rtn4	0.375304	-0.204912	0.424	0.6	1	0.425617
Snf8	0.375304	-0.333031	0.424	0.6	1	0.425617
Rnf130	0.375873	0.224073	0.576	0.543	1	0.424959
Snrnp40	0.375915	0.286551	0.455	0.4	1	0.424911
Npm3	0.375915	0.754787	0.424	0.429	1	0.424911
Hint1	0.375961	-0.28143	0.758	0.914	1	0.424857
N4bp1	0.376014	-0.440784	0.212	0.314	1	0.424797
Ppp3r1	0.376014	-1.24419	0.212	0.314	1	0.424797
Eloa	0.376395	-0.559324	0.242	0.371	1	0.424357
Cytip	0.376521	-0.860908	0.667	0.714	1	0.424211
Ilk	0.378795	-0.430349	0.303	0.429	1	0.421596
Mknk2	0.378894	-0.368027	0.333	0.486	1	0.421482
Gnas	0.379536	0.0939537	0.848	0.857	1	0.420747
Pdcd5	0.380184	0.0409541	0.394	0.543	1	0.420006
Rpl24	0.380242	-0.107837	0.909	0.971	1	0.41994
Yipf4	0.380885	-0.237242	0.242	0.343	1	0.419206
Tor1b	0.380885	1.29606	0.303	0.286	1	0.419206
Sdf4	0.38152	0.44788	0.545	0.514	1	0.418483
Mea1	0.383303	-0.270023	0.364	0.486	1	0.416457
Btf3	0.383374	0.123018	0.879	0.914	1	0.416378
BC004004	0.383872	0.237929	0.455	0.457	1	0.415813
Nucb1	0.384223	1.0137	0.394	0.371	1	0.415417
Slc25a1	0.384537	-0.226817	0.242	0.371	1	0.415061
Taf15	0.385041	0.34445	0.333	0.257	1	0.414493
Eps15	0.38508	-0.236849	0.212	0.343	1	0.414449
Sirt7	0.38508	0.983466	0.303	0.257	1	0.414449
Casp6	0.386532	-0.728265	0.303	0.429	1	0.412815
Pdha1	0.386532	0.578009	0.394	0.343	1	0.412815
Arhgap30	0.386625	0.589853	0.515	0.486	1	0.41271
Gclm	0.386967	0.67334	0.576	0.6	1	0.412326
Polr2j	0.387553	-0.301905	0.455	0.629	1	0.411669
Slc46a3	0.387665	0.538093	0.364	0.286	1	0.411544
Sumo1	0.38951	0.137912	0.576	0.457	1	0.409481
Rps14	0.390272	0.119497	0.909	0.943	1	0.408633
Colgalt1	0.390317	-0.728126	0.273	0.4	1	0.408583
Thoc7	0.390317	-0.636016	0.273	0.4	1	0.408583
Noc2l	0.390317	0.417207	0.364	0.314	1	0.408583
Rnh1	0.390488	0.383609	0.697	0.543	1	0.408393
Hspa9	0.391106	0.522265	0.485	0.457	1	0.407705
BC031181	0.391106	0.669078	0.485	0.457	1	0.407705
Cacybp	0.391128	0.0481885	0.485	0.4	1	0.407681
Polr2g	0.391231	-0.666682	0.394	0.514	1	0.407567
Sucla2	0.391734	-0.510317	0.273	0.371	1	0.407009
Irak2	0.392391	-0.0127808	0.182	0.314	1	0.406281
Clk3	0.392391	-0.16631	0.182	0.314	1	0.406281
Rinl	0.392787	-0.91783	0.242	0.371	1	0.405843
Smg1	0.392787	1.07613	0.333	0.286	1	0.405843
Hnrnpa3	0.39301	-0.211403	0.788	0.914	1	0.405596
Nrbp1	0.3933	-0.807185	0.212	0.314	1	0.405276
Ptcd2	0.3933	-0.683732	0.212	0.314	1	0.405276
Dnajc3	0.393971	0.680527	0.455	0.371	1	0.404535
Ndufab1	0.393982	-0.338704	0.545	0.686	1	0.404524
Txndc17	0.394759	-0.307883	0.606	0.714	1	0.403668
Irf9	0.394869	0.0928555	0.455	0.429	1	0.403547
Ndufa7	0.395522	-0.427946	0.788	0.829	1	0.402829
Ssna1	0.395786	0.320278	0.545	0.514	1	0.402539
Ctsa	0.395786	0.758441	0.545	0.514	1	0.402539
Naaa	0.396195	-0.274851	0.667	0.8	1	0.402091
Tgfbr2	0.396528	-0.134517	0.273	0.429	1	0.401727
Malt1	0.396967	-0.513858	0.333	0.457	1	0.401246
Zfp36l1	0.396967	-0.699028	0.364	0.429	1	0.401246
Actr3	0.397123	-0.123652	0.939	0.943	1	0.401075
Smim14	0.398099	-0.178764	0.424	0.543	1	0.400009
Ddx46	0.3984	0.0135351	0.273	0.4	1	0.399681
Tgfbi	0.3984	-0.373521	0.273	0.4	1	0.399681
Leprotl1	0.399114	-1.02643	0.545	0.6	1	0.398904
Cct5	0.399426	-0.284196	0.606	0.743	1	0.398564
Msn	0.399652	-0.189148	0.697	0.771	1	0.398318
Amfr	0.39995	1.11726	0.333	0.314	1	0.397994
Setd5	0.401143	1.02199	0.333	0.286	1	0.396701
Csnk2a2	0.401644	-0.94642	0.455	0.371	1	0.396159
Snhg15	0.401937	0.537733	0.333	0.257	1	0.395842
Smad4	0.401937	1.35606	0.333	0.257	1	0.395842
Lrrk1	0.402282	0.354106	0.212	0.343	1	0.39547
Setd3	0.402282	0.0346883	0.212	0.343	1	0.39547
Cast	0.402293	0.78789	0.394	0.343	1	0.395458
Psmb5	0.403979	0.0340293	0.667	0.629	1	0.393641
Ndufa12	0.404661	-0.363962	0.545	0.629	1	0.392908
Nhp2	0.404752	-0.648499	0.333	0.457	1	0.392811
Dpy30	0.404752	0.516769	0.424	0.371	1	0.392811
Xbp1	0.405514	-0.562815	0.364	0.457	1	0.391994
Itsn2	0.405997	0.119947	0.364	0.486	1	0.391478
Anxa1	0.406114	0.199219	0.667	0.6	1	0.391352
Vrk3	0.406229	-0.613936	0.242	0.343	1	0.391229
Uqcc2	0.406296	-0.531219	0.515	0.629	1	0.391158
Gatd3a	0.406583	-0.638751	0.273	0.4	1	0.390851
Dync1i2	0.406583	0.142341	0.364	0.314	1	0.390851
Rpl18a	0.407506	0.0965149	0.97	0.971	1	0.389866
Lsm4	0.408145	0.299554	0.667	0.571	1	0.389185
Card11	0.408269	-1.63225	0.273	0.371	1	0.389053
Mrpl17	0.408269	-1.02004	0.273	0.371	1	0.389053
Atp5mpl	0.408951	0.192225	0.879	0.714	1	0.388329
Ythdc1	0.409406	0.298172	0.455	0.371	1	0.387846
Brcc3	0.409605	0.599815	0.333	0.286	1	0.387635
Ndufs7	0.410067	-0.438151	0.515	0.686	1	0.387145
Smim15	0.411052	1.10582	0.303	0.257	1	0.386103
Ramac	0.411059	-0.526999	0.212	0.314	1	0.386096
Wdr18	0.411059	-0.615535	0.212	0.314	1	0.386096
Fyn	0.412305	-0.250997	0.424	0.571	1	0.384781
Pde4b	0.412627	-0.471796	0.333	0.457	1	0.384442
Pip4p1	0.412627	0.912041	0.394	0.4	1	0.384442
Eif3j1	0.41332	0.738378	0.424	0.4	1	0.383714
Sp110	0.413816	-0.00340988	0.394	0.514	1	0.383193
Snrpc	0.413816	-0.210926	0.424	0.486	1	0.383193
Pdia4	0.414896	-0.643042	0.242	0.343	1	0.382061
Sh3kbp1	0.414896	1.42416	0.303	0.286	1	0.382061
Slc25a3	0.416387	-0.301406	0.727	0.886	1	0.380503
Elmo1	0.416691	-0.468152	0.273	0.371	1	0.380186
Rps5	0.418011	0.111459	0.97	1	1	0.378812
Borcs8	0.418887	0.464379	0.515	0.514	1	0.377903
Sfr1	0.418887	0.603283	0.515	0.514	1	0.377903
Pmpca	0.419737	-0.0841016	0.182	0.314	1	0.377023
Jpt1	0.419996	-0.666875	0.667	0.771	1	0.376754
Pak1	0.421562	-0.768132	0.364	0.486	1	0.375139
Ap1m1	0.421562	-0.282151	0.364	0.486	1	0.375139
Timm8b	0.421562	0.598004	0.455	0.4	1	0.375139
Mkrn1	0.422831	-0.168795	0.515	0.657	1	0.373833
Rcc2	0.423246	0.517147	0.364	0.314	1	0.373407
Larp4b	0.423246	1.47819	0.333	0.343	1	0.373407
Slc25a20	0.423671	1.45606	0.303	0.286	1	0.372971
Pdap1	0.423953	-0.396307	0.455	0.629	1	0.372682
Med29	0.424685	0.0796588	0.303	0.229	1	0.371933
1500011B03Rik	0.425135	-0.297733	0.303	0.4	1	0.371473
Acot7	0.425213	-0.41543	0.273	0.371	1	0.371393
Polr2c	0.425213	1.44158	0.333	0.314	1	0.371393
Fbl	0.425371	0.0944684	0.667	0.714	1	0.371232
Prkar1a	0.426212	-0.0214751	0.515	0.6	1	0.370375
Itgb1	0.42627	0.521138	0.636	0.6	1	0.370315
Pfkp	0.42643	0.137134	0.455	0.571	1	0.370153
Gtf2h5	0.42643	-0.666528	0.455	0.571	1	0.370153
Otub1	0.426645	-0.745774	0.303	0.429	1	0.369934
Bcl10	0.426645	0.594528	0.394	0.343	1	0.369934
Errfi1	0.426844	0.297482	0.242	0.371	1	0.369731
Sppl2a	0.427806	-0.292055	0.303	0.457	1	0.368753
Samm50	0.427806	0.6122	0.424	0.343	1	0.368753
Acap2	0.428099	0.141073	0.333	0.257	1	0.368456
Ifngr1	0.42824	-0.558734	0.424	0.543	1	0.368313
Fgr	0.428931	-0.893299	0.242	0.314	1	0.367613
Idh3g	0.428931	1.24756	0.303	0.257	1	0.367613
Mark3	0.429096	0.775166	0.182	0.314	1	0.367446
Rbms1	0.429197	1.30654	0.424	0.4	1	0.367344
Nop53	0.429197	0.751531	0.424	0.4	1	0.367344
Idh2	0.429513	0.661691	0.364	0.286	1	0.367024
Aif1	0.429781	-0.538232	0.758	0.8	1	0.366753
Arl2bp	0.431726	-0.547841	0.273	0.4	1	0.364792
Dpysl2	0.431726	-0.105709	0.273	0.4	1	0.364792
Sar1a	0.431726	0.602286	0.364	0.314	1	0.364792
Uqcrh	0.432011	-0.102857	0.909	0.886	1	0.364505
Rpsa	0.432239	-0.118989	0.939	0.971	1	0.364276
Fosl2	0.432554	-0.184876	0.242	0.343	1	0.36396
Pttg1ip	0.432554	1.43167	0.303	0.286	1	0.36396
Trerf1	0.433454	0.181838	0.455	0.429	1	0.363057
Yif1b	0.433525	-0.865101	0.303	0.4	1	0.362986
Klf4	0.433525	1.91934	0.364	0.343	1	0.362986
Skap2	0.434051	-0.43122	0.485	0.543	1	0.362459
Psma2	0.435256	-0.122688	0.606	0.743	1	0.361255
Ppm1g	0.43562	-0.175512	0.242	0.371	1	0.360892
Cox17	0.435888	-0.338291	0.758	0.743	1	0.360625
Diaph1	0.436793	1.14891	0.424	0.371	1	0.359725
Ap3d1	0.437035	0.929042	0.333	0.257	1	0.359484
Trpc4ap	0.437155	0.552817	0.485	0.429	1	0.359365
Ssr2	0.437155	0.203764	0.485	0.429	1	0.359365
Prpf38b	0.437266	0.739321	0.424	0.4	1	0.359254
Tax1bp1	0.437706	0.533593	0.636	0.543	1	0.358818
Arl6ip1	0.437791	0.340028	0.667	0.657	1	0.358733
Ubtf	0.438037	-0.125981	0.333	0.229	1	0.358489
Csrp1	0.438037	0.316342	0.303	0.257	1	0.358489
Ccdc28b	0.438037	0.546928	0.303	0.257	1	0.358489
Nmral1	0.438037	0.832569	0.303	0.257	1	0.358489
Ciapin1	0.438575	0.109991	0.182	0.314	1	0.357956
Rpl26	0.439467	-0.00315095	0.939	0.971	1	0.357074
Higd1a	0.439474	-0.175701	0.545	0.657	1	0.357067
Hist1h1e	0.440174	1.60387	0.394	0.371	1	0.356376
Mrpl28	0.440174	1.22926	0.394	0.371	1	0.356376
Slc3a2	0.440596	-0.0352434	0.455	0.486	1	0.355959
Mrpl23	0.441286	0.196371	0.576	0.543	1	0.35528
Cuedc2	0.441333	-0.324437	0.455	0.371	1	0.355233
Czib	0.441543	0.850489	0.303	0.286	1	0.355027
Ndfip1	0.44177	-0.352473	0.697	0.743	1	0.354804
Mmadhc	0.442561	-0.626337	0.273	0.371	1	0.354027
Nisch	0.442561	0.947332	0.333	0.314	1	0.354027
Rbis	0.442596	-0.481257	0.576	0.686	1	0.353992
Eif1	0.442971	-0.269254	0.909	0.914	1	0.353624
Prkacb	0.443258	0.491877	0.303	0.229	1	0.353343
Tbc1d8	0.443346	0.395812	0.394	0.343	1	0.353258
Etfb	0.443349	0.402488	0.576	0.571	1	0.353254
Tcea1	0.44433	0.522392	0.515	0.543	1	0.352294
Dapk1	0.444499	-0.46279	0.242	0.371	1	0.35213
Ccdc107	0.444499	0.651692	0.333	0.286	1	0.35213
Ran	0.444615	0.101473	0.788	0.629	1	0.352016
Pycr2	0.445025	-0.586742	0.333	0.457	1	0.351615
Gls	0.445025	0.926352	0.394	0.4	1	0.351615
Anp32e	0.445254	-0.701283	0.576	0.6	1	0.351392
Atp5g2	0.446259	-0.290329	0.818	0.914	1	0.350413
Ier3ip1	0.446357	0.323129	0.697	0.657	1	0.350318
Mrpl40	0.44696	0.100669	0.364	0.286	1	0.349731
Cct8	0.447011	-0.415871	0.576	0.629	1	0.349682
Safb	0.447253	0.756223	0.303	0.257	1	0.349446
Serp1	0.44771	0.346127	0.667	0.629	1	0.349003
Dcaf8	0.447973	-0.45109	0.212	0.314	1	0.348748
Fam104a	0.4482	0.57568	0.545	0.514	1	0.348528
Mrpl34	0.448977	-0.436416	0.394	0.286	1	0.347776
Klf13	0.448977	0.823123	0.364	0.314	1	0.347776
Slc35c2	0.449478	0.242936	0.333	0.543	1	0.347291
Samhd1	0.450112	-0.344545	0.636	0.629	1	0.34668
Xcr1	0.450639	-0.527322	0.242	0.343	1	0.346172
Ubap2l	0.450696	-0.173224	0.545	0.457	1	0.346117
Mrps24	0.450985	0.151313	0.606	0.543	1	0.345838
Commd1	0.451384	-0.53738	0.273	0.371	1	0.345453
Prpf19	0.451384	-0.66925	0.273	0.371	1	0.345453
Lsm12	0.451692	-0.549436	0.424	0.543	1	0.345157
Elavl1	0.452744	-0.168657	0.303	0.457	1	0.344147
Max	0.453721	0.395429	0.424	0.429	1	0.343211
Clcn4	0.455226	0.653874	0.333	0.257	1	0.341773
Cybc1	0.456579	0.38742	0.303	0.257	1	0.340484
Alyref	0.456638	-0.59968	0.667	0.771	1	0.340428
Lmnb1	0.456661	-0.420643	0.515	0.6	1	0.340406
Bcl7c	0.456979	0.62495	0.394	0.371	1	0.340104
Ccndbp1	0.457487	-0.540074	0.212	0.314	1	0.339621
Dnajc15	0.457615	0.245355	0.455	0.429	1	0.3395
Ndufa9	0.457747	0.418347	0.364	0.314	1	0.339375
Pdcd6	0.458609	-0.45946	0.485	0.514	1	0.338557
Pcbp1	0.458647	-0.415473	0.758	0.771	1	0.338521
Dek	0.458694	-0.168526	0.455	0.686	1	0.338477
Lmo2	0.460307	0.926513	0.333	0.314	1	0.336953
Rps28	0.461578	-0.0197712	0.97	1	1	0.335755
Denr	0.461972	0.322673	0.333	0.514	1	0.335384
Esyt1	0.461992	0.787644	0.424	0.4	1	0.335366
Eif4g2	0.462302	0.696377	0.606	0.6	1	0.335074
Nsd1	0.462563	-0.0169629	0.242	0.371	1	0.334829
Zfp710	0.462563	0.303226	0.333	0.286	1	0.334829
Tmem234	0.462595	0.425364	0.515	0.486	1	0.334799
Dap	0.463633	0.246407	0.273	0.429	1	0.333826
Ptpn1	0.463869	0.814893	0.545	0.514	1	0.333604
Fnta	0.464479	0.263436	0.333	0.257	1	0.333034
Rsu1	0.464597	-0.52754	0.394	0.543	1	0.332923
Irf7	0.464597	-0.69753	0.515	0.429	1	0.332923
Ccz1	0.464804	0.300372	0.242	0.4	1	0.33273
Slc38a2	0.464804	0.48935	0.364	0.286	1	0.33273
Ppp6r1	0.465515	0.839295	0.394	0.371	1	0.332067
Fubp1	0.466612	-0.00036683	0.273	0.4	1	0.331044
Mrpl58	0.466612	-0.926653	0.303	0.371	1	0.331044
Smdt1	0.466686	-0.107795	0.758	0.8	1	0.330975
Myl12a	0.466686	-0.380904	0.758	0.8	1	0.330975
Gmps	0.467114	0.333002	0.212	0.314	1	0.330577
Hspe1	0.467527	-0.280711	0.818	0.8	1	0.330193
Tap2	0.467919	-0.393403	0.576	0.743	1	0.329829
Prr13	0.469034	0.472232	0.636	0.714	1	0.328796
Top2b	0.469085	0.791229	0.394	0.343	1	0.328749
Ehbp1l1	0.469085	0.271849	0.394	0.343	1	0.328749
Coq10b	0.469144	-0.264691	0.242	0.343	1	0.328693
Gpr183	0.469144	-0.156257	0.242	0.343	1	0.328693
Mrtfa	0.469327	1.26946	0.333	0.314	1	0.328525
Zc3h15	0.469422	0.418369	0.364	0.543	1	0.328437
Supt5	0.470306	0.1586	0.424	0.429	1	0.327619
Snx1	0.470404	-0.357141	0.364	0.457	1	0.327529
Scp2	0.471636	-0.28492	0.576	0.657	1	0.326393
Tubb6	0.471746	-0.72881	0.273	0.343	1	0.326292
Elmo2	0.471746	0.544544	0.333	0.286	1	0.326292
Srrt	0.471746	1.55856	0.333	0.286	1	0.326292
Ctsh	0.471783	-0.255036	0.667	0.771	1	0.326258
Trappc2l	0.471817	0.224931	0.545	0.514	1	0.326227
Coa3	0.473319	-0.00367329	0.424	0.6	1	0.324846
Eif4a1	0.47376	-0.512433	0.697	0.829	1	0.324441
Nfkbib	0.474138	-0.184854	0.333	0.429	1	0.324095
Gatad2a	0.474138	0.81691	0.394	0.371	1	0.324095
Edf1	0.475106	-0.128072	0.788	0.829	1	0.323209
Gemin7	0.475554	0.962475	0.303	0.257	1	0.3228
Rpl13	0.476644	0.0260279	0.97	1	1	0.321806
Isy1	0.476884	-0.30028	0.303	0.4	1	0.321587
Sars	0.477844	-0.240557	0.303	0.429	1	0.320714
Pole4	0.478314	-0.284204	0.364	0.514	1	0.320287
Pop7	0.478553	-0.54863	0.242	0.343	1	0.32007
Osgep	0.478723	0.223316	0.455	0.4	1	0.319916
Pdcl3	0.478827	-0.450454	0.333	0.457	1	0.319821
Eif2s1	0.4789	-0.548404	0.364	0.457	1	0.319755
Aurkaip1	0.479447	0.293763	0.636	0.6	1	0.319259
Dpm3	0.480278	0.351213	0.576	0.543	1	0.318507
Fmc1	0.481029	0.303439	0.242	0.371	1	0.317829
Hpf1	0.481029	0.155808	0.242	0.371	1	0.317829
March2	0.481029	-1.17233	0.273	0.343	1	0.317829
Zfp800	0.481029	0.477784	0.333	0.286	1	0.317829
Isg15	0.481347	-1.66417	0.333	0.371	1	0.317542
Cenpx	0.482261	0.513653	0.576	0.571	1	0.316718
Anapc16	0.483295	0.425152	0.333	0.257	1	0.315788
Gsk3a	0.484626	0.321156	0.364	0.314	1	0.314594
Map4k4	0.485142	0.157484	0.485	0.457	1	0.314132
H2-T23	0.485273	-0.430106	0.788	0.743	1	0.314014
Ppp1r11	0.485493	-0.293038	0.636	0.743	1	0.313817
Celf2	0.486036	0.910371	0.455	0.457	1	0.313331
Klf2	0.486693	-0.986725	0.333	0.4	1	0.312745
Pop5	0.486701	0.0928089	0.212	0.314	1	0.312738
Otulin	0.486701	-0.129848	0.212	0.314	1	0.312738
Eif4g1	0.487491	0.151459	0.424	0.371	1	0.312033
Gtf2b	0.487656	-0.140691	0.273	0.371	1	0.311886
Pno1	0.488063	-0.344771	0.242	0.343	1	0.311524
Spcs2	0.488073	-0.58129	0.545	0.629	1	0.311515
Prkcd	0.488296	0.267205	0.576	0.543	1	0.311317
Gstp1	0.488753	-0.191982	0.606	0.657	1	0.31091
Tmem179b	0.489558	0.062161	0.455	0.571	1	0.310196
Akr1a1	0.490466	-0.13649	0.758	0.857	1	0.309391
Vars	0.491646	0.841442	0.394	0.371	1	0.308347
Ddb1	0.493772	0.513356	0.364	0.314	1	0.306474
Psmb1	0.493969	-0.189564	0.788	0.8	1	0.3063
Ddost	0.494012	-0.50137	0.606	0.686	1	0.306263
Cops6	0.494461	-0.251666	0.394	0.514	1	0.305868
Mrps7	0.494461	-0.652808	0.394	0.514	1	0.305868
Acbd6	0.494871	0.848039	0.364	0.343	1	0.305508
Sptbn1	0.494954	1.1237	0.303	0.257	1	0.305435
Ube2j2	0.495629	0.188918	0.303	0.429	1	0.304843
Mrpl51	0.496077	-0.715523	0.303	0.457	1	0.304451
Srek1	0.49614	0.545029	0.424	0.4	1	0.304395
Sec62	0.496386	-0.444058	0.576	0.543	1	0.304181
Hadhb	0.496658	-0.222255	0.212	0.314	1	0.303942
Dapk3	0.496658	-1.02697	0.212	0.314	1	0.303942
Sart1	0.496658	-0.0337073	0.212	0.314	1	0.303942
Cdk9	0.4977	0.320446	0.515	0.429	1	0.303032
Ostc	0.497788	0.0759455	0.545	0.486	1	0.302956
Stk4	0.499326	0.933706	0.485	0.514	1	0.301616
Mrps28	0.499423	-0.166935	0.273	0.429	1	0.301531
Clasp2	0.49989	1.04753	0.242	0.371	1	0.301126
Coro7	0.49989	-0.170735	0.333	0.286	1	0.301126
Lamp1	0.500457	0.399053	0.606	0.514	1	0.300633
Selplg	0.500855	0.14066	0.788	0.743	1	0.300288
Hspa5	0.502886	-0.588894	0.727	0.714	1	0.29853
1110004F10Rik	0.502964	-0.46576	0.394	0.514	1	0.298463
Dennd4a	0.50301	0.791121	0.273	0.4	1	0.298424
Dctn2	0.5035	-0.396375	0.455	0.543	1	0.298
Acat1	0.503998	-0.560498	0.303	0.4	1	0.297571
Csnk2b	0.504213	-0.193355	0.606	0.743	1	0.297386
Snrpa1	0.504652	0.514065	0.394	0.343	1	0.297008
[truncated: 995 more rows]
